# Supplementary material for: A genome-wide meta-analysis yields 46 new loci associating with biomarkers of iron homeostasis
Source: Commun Biol. 2021 Feb 3;4:156. doi: 10.1038/s42003-020-01575-z (PMC7859200; doi:10.1038/s42003-020-01575-z)
Supplement: Supplementary file 4 — Supplementary Data [file 42003_2020_1575_MOESM4_ESM.xlsx]

## Sheet: Title and authors
Title: A genome-wide meta-analysis yields 46 new loci associating with biomarkers of iron homeostasis
Running title: GWAS meta-analysis of iron homeostasis biomarkers
Authors: Steven Bell 1,2 †, Andreas Stribolt Rigas 3 †, Magnus K. Magnusson 4,5 †*, Egil Ferkingstad 4 †, Elias Allara 1,2 †, Gyda Bjornsdottir 4, Anna Ramond 1,2,6, Erik Sørensen 3, Gisli Halldorsson 4, Dirk S. Paul 1,2, Kristoffer Sølvsten Burgdorf 3, Hannes P. Eggertsson 4, Joanna M.M. Howson 2, Lise Wegner Thørner 3, Snaedis Kristmundsdottir 4, William J Astle1,2,7,8, Christian Erikstrup 9, J…
† These authors contributed equally (co-first authors); ‡ These authors jointly supervised this work *Corresponding authors: Magnus K. Magnusson (magnus.magnusson@decode.is), Emanuele Di Angelantonio (ed303@medschl.cam.ac.uk), Henrik Ullum (Henrik.Ullum@regionh.dk), and Kari Stefansson (kstefans@decode.is).

## Sheet: Supplementary Data 1
SUPPLEMENTARY DATA 1: COHORT SUMMARY STATISTICS SUBDIVIDED BY SEX AND MENOPAUSAL STATUS FOR IRON HOMOESTASIS PARAMETERS, HEMOGLOBIN, MCV AND MCHC
				Iceland										UK										Denmark										Total
Variable	Subset	Unit		ICE_N	ICE_Min	ICE_Max	ICE_Mean	ICE_SD	ICE_Median	ICE_PC25	ICE_PC75	ICE_IQR		UK_N	UK_Min	UK_Max	UK_Mean	UK_SD	UK_Median	UK_PC25	UK_PC75	UK_IQR		DK_N	DK_Min	DK_Max	DK_Mean	DK_SD	DK_Median	DK_PC25	DK_PC75	DK_IQR		N
Age	All	years		181510	0.1	108.3	44.8	23.3	44.4	26.6	62.6	36		45442	17.6	76.4	43	14.3	43.7	30.2	54.6	24.4		33727	16.6	70.4	41.7	12.7	41.5	30.5	51.9	21.4		260679
Age	Men	years		74658	0.1	107.2	45.6	24.4	47.4	26.3	64.7	38.4		22690	17.6	75.7	44.9	14.2	46.1	32.6	56.3	23.7		16939	16.6	70.4	42.7	12.5	42.6	32	52.7	20.7		114287
Age	Women	years		106852	0.1	108.3	44.2	22.5	42.4	26.7	60.8	34		22752	17.9	76.4	41.2	14	40.9	28.5	52.6	24.1		16788	16.7	69.6	40.8	12.8	40.4	29	51.1	22.1		146392
Age	Pre-menopausal	years		59535	0.1	59.9	26.6	11	28.3	19.5	35.3	15.8		14317	18	54	34	9.5	32.9	25.9	42.2	16.3		10476	16.7	42	31	6.4	30.4	25.7	36.9	11.2		84328
Age	Post-menopausal	years		41067	40.1	108.3	68.8	11.1	66.8	59.2	77.8	18.6		5664	18.3	76.4	58.7	6	58.5	54.8	62.9	8.1		2900	54	69.6	59.3	3.7	58.7	56.1	62.3	6.2		49631
Ferritin	All	µg/L		181510	0.1	58459	126.2	224.6	72	36	152.5	116.5		45379	0.9	2675	48.7	54.7	35	20	60.7	40.7		33727	1	5671	65.1	51.8	51.5	33.4	80.2	46.8		260616
Ferritin	Men	µg/L		74658	0.1	58459	178.7	261.4	125.7	59.3	224.2	164.8		22670	1	2675	62.9	66.5	47	28	77.5	49.5		16939	1	1630	84.7	58.6	69.5	47.8	103.9	56.1		114267
Ferritin	Women	µg/L		106852	0.5	48605	89.5	186.2	52	29.4	99.5	70.1		22709	0.9	1332	34.5	34	26.9	15	44	29		16788	1	5671	44.9	33.3	38.3	26.2	55	28.8		146349
Ferritin	Pre-menopausal	µg/L		59535	0.5	37986	46.1	81.4	34	21.3	54	32.7		14284	1	639	31.3	29.3	24	13	40.3	27.3		10476	1	5671	41.4	30.4	35.6	24.5	50.7	26.2		84295
Ferritin	Post-menopausal	µg/L		41067	0.5	48605	155	244.4	107	63	178.5	115.5		5660	0.9	1332	41	43.1	32	19	51	32		2900	1	1140	53.9	35.4	45.7	31.8	66.6	34.8		49627
Serum iron	All	µmol/L		129305	0	257	15.2	6.5	15	11	19	8		45438	1	369	17.8	7.4	17	13	22	9		-	-	-	-	-	-	-	-	-		174743
Serum iron	Men	µmol/L		48187	0.4	230	15.7	6.7	15	11	19.7	8.7		22686	1	369	18.7	7.4	18	14	22	8		-	-	-	-	-	-	-	-	-		70873
Serum iron	Women	µmol/L		81118	0	257	15	6.3	14.5	11	18.5	7.5		22752	1	75	16.8	7.4	16	12	21	9		-	-	-	-	-	-	-	-	-		103870
Serum iron	Pre-menopausal	µmol/L		42571	0	257	15.3	6.8	14.8	11	19	8		14317	2	75	16.9	7.9	16	11	21	10		-	-	-	-	-	-	-	-	-		56888
Serum iron	Post-menopausal	µmol/L		31576	0.4	207	14.4	5.8	14	10.5	18	7.5		5664	1	63	16.6	6	16	13	20	7		-	-	-	-	-	-	-	-	-		37240
Total iron binding capacity	All	µmol/L		99591	1	189	64	12.8	63	56	71.3	15.3		45432	3.7	342	66.6	16.6	65.2	57	74.1	17.1		-	-	-	-	-	-	-	-	-		145023
Total iron binding capacity	Men	µmol/L		37260	1	144	61	11.5	61	54	68	14		22680	3.7	342	65.3	15.7	64.2	56.5	72.5	16		-	-	-	-	-	-	-	-	-		59940
Total iron binding capacity	Women	µmol/L		62331	2	189	65.9	13.1	65	57.4	73.1	15.8		22752	20.4	327.9	67.8	17.4	66.2	57.6	75.9	18.3		-	-	-	-	-	-	-	-	-		85083
Total iron binding capacity	Pre-menopausal	µmol/L		30332	2	189	70.7	13.2	69	62	78	16		14317	20.4	327.9	68.7	18	67	57.8	77.1	19.3		-	-	-	-	-	-	-	-	-		44649
Total iron binding capacity	Post-menopausal	µmol/L		25473	2	157.5	60.2	11.6	60	53	67	14		5664	26.8	327.6	65.4	16.4	64.4	56.6	72.8	16.2		-	-	-	-	-	-	-	-	-		31137
Transferrin saturation	All	%		95308	0.1	99	23.9	11.4	22.8	16.2	30.1	14		45432	0.3	99.3	27.6	11.7	26.3	19.6	33.9	14.2		-	-	-	-	-	-	-	-	-		140740
Transferrin saturation	Men	%		35538	0.4	98.6	25.6	12.2	24.6	17.5	32.1	14.6		22680	0.7	99.3	29.5	11.4	28.2	21.9	35.6	13.8		-	-	-	-	-	-	-	-	-		58218
Transferrin saturation	Women	%		59770	0.1	99	22.9	10.8	21.9	15.6	28.9	13.3		22752	0.3	98.8	25.7	11.7	24.4	17.6	31.9	14.3		-	-	-	-	-	-	-	-	-		82522
Transferrin saturation	Pre-menopausal	%		28781	0.1	98.5	22.2	11.2	20.9	14.4	28.3	14		14317	0.6	98.8	25.5	12.3	23.8	16.7	32.2	15.5		-	-	-	-	-	-	-	-	-		43098
Transferrin saturation	Post-menopausal	%		24497	0.3	99	23.5	10.5	22.7	16.6	29.2	12.7		5664	0.3	98.7	26.2	9.9	25.3	19.6	31.5	12		-	-	-	-	-	-	-	-	-		30161
Haemoglobin concentration	All	g/dL		304779	0.1	46.1	13.5	1.6	13.4	12.4	14.6	2.1		45187	4.5	28.4	14.2	1.2	14.1	13.3	15	1.7		84264	4.2	24.2	14.3	1.1	14.3	13.5	15.1	1.6		434230
Haemoglobin concentration	Men	g/dL		147143	0.1	46.1	14.2	1.6	14.4	13.1	15.2	2.1		22587	4.5	26.7	15	1	15	14.3	15.6	1.3		42868	8.1	24.2	15.1	0.7	15.1	14.6	15.6	1		212598
Haemoglobin concentration	Women	g/dL		157636	0.1	40.5	12.9	1.2	12.9	12.2	13.6	1.5		22600	7	28.4	13.4	0.9	13.4	12.8	14	1.2		41396	4.2	21	13.5	0.6	13.4	13.1	13.9	0.8		221632
Haemoglobin concentration	Pre-menopausal	g/dL		102181	0.1	25.9	12.8	1.3	12.8	12.1	13.5	1.4		14227	7	24.5	13.3	0.9	13.3	12.7	13.9	1.2		34454	4.2	21	13.4	0.7	13.3	12.9	13.8	0.9		150862
Haemoglobin concentration	Post-menopausal	g/dL		59670	0.1	40.5	13	1.2	13.1	12.2	13.9	1.7		5620	8.6	28.4	13.5	0.9	13.5	12.9	14.1	1.2		9602	6.3	19.1	13.9	0.7	13.8	13.4	14.3	0.9		74892
Mean corpuscular volume	All	fL		304376	0.5	148	87.2	5.6	87.6	84.1	90.7	6.6		45187	62	117.3	92.7	4.9	92.7	89.6	95.8	6.2		61680	0	122.8	89.8	3.6	89.7	87.5	92.1	4.6		411243
Mean corpuscular volume	Men	fL		146887	0.9	141	87	5.8	87.4	84	90.5	6.5		22587	62.8	116.6	92.2	4.7	92.2	89.3	95.1	5.8		31380	0	122.8	89.3	3.4	89.2	87.1	91.4	4.3		200854
Mean corpuscular volume	Women	fL		157489	0.5	148	87.5	5.5	87.8	84.4	90.9	6.5		22600	62	117.3	93.2	5	93.3	90.1	96.3	6.2		30300	0	118.7	90.4	3.7	90.3	88.1	92.8	4.7		210389
Mean corpuscular volume	Pre-menopausal	fL		101970	1	138	86.3	5.7	86.6	83	89.8	6.8		14227	62	116.8	92.9	5.1	93	89.8	96.2	6.4		18614	0	114.3	89.9	3.6	89.8	87.7	92.2	4.5		134811
Mean corpuscular volume	Post-menopausal	fL		59601	0.5	148	89.8	4.3	89.7	87.1	92.4	5.3		5620	73.9	112.2	93.7	4.7	93.7	90.8	96.7	5.9		7049	0	113	91.3	3.7	91.3	88.9	93.7	4.8		72270
Mean corpuscular haemoglobin concentration	All	g/dL		304736	0.1	635.7	34	0.9	34	33.4	34.5	1.1		45187	25.9	84.8	31.9	1.2	31.9	31.2	32.6	1.4		62045	0	65.4	33.6	0.9	33.5	33	34.1	1.1		411968
Mean corpuscular haemoglobin concentration	Men	g/dL		147121	0.1	635.7	34.2	0.9	34.2	33.7	34.8	1.1		22587	26.9	84.8	32.2	1.2	32.3	31.6	33	1.4		31579	0	65.4	33.9	0.8	33.9	33.4	34.4	1		201287
Mean corpuscular haemoglobin concentration	Women	g/dL		157615	0.1	73.2	33.8	0.8	33.8	33.3	34.3	1		22600	25.9	66.8	31.5	1.1	31.6	30.8	32.2	1.4		30466	0	51.9	33.2	0.8	33.2	32.7	33.7	1		210681
Mean corpuscular haemoglobin concentration	Pre-menopausal	g/dL		102151	3.2	73.2	33.9	0.8	33.9	33.4	34.4	1		14227	25.9	49	31.5	1.1	31.6	30.8	32.2	1.4		18770	0	51.9	33.2	0.8	33.2	32.7	33.7	1		135148
Mean corpuscular haemoglobin concentration	Post-menopausal	g/dL		59658	0.1	70.1	33.5	0.8	33.5	33	34	1		5620	26.5	66.8	31.5	1.2	31.6	30.9	32.2	1.3		7052	0	45.1	33.1	0.8	32.6	32.6	33.6	1		72330

## Sheet: Supplementary Data 2
SUPPLEMENTARY DATA 2: Variants associated with ferritin, serum iron, iron binding capacity (TIBC) and/or transferrin saturation (TSAT) in the Icelandic/UK/Danish meta-analysis. Effects are measured in standard devations (SD) and are always shown for the minor allele.
P: P-value, MAF: minor allele frequency, P_het: P-value for test of heterogeneity between cohorts, CI: confidence interval
Where variants are not found in a population, missing data are denoted by ".". Other missing data are denoted by "-".
Predicted causal gene based on variant-to-gene mapping algorithm (see Methods and Supplementary Table 2)
											Iceland (deCODE genetics)				UK (INTERVAL study)				Denmark (Danish Blood Donor Study)				Meta-analysis
Phenotype	Status	Position (hg38)	rs-name	Minor allele	Major allele	Predicted causal gene	Closest gene	Consequence	Coding change (HGVS.p)		Effect in SD (95% CI)	P	MAF (%)		Effect in SD (95% CI)	P	MAF (%)		Effect in SD (95% CI)	P	MAF (%)		Effect in SD (95% CI)	P	P_het	MAF (%)
Ferritin	NOVEL	chr1:22257509	rs75965181	A	T	WNT4	WNT4	intergenic	-		-0.12 (-0.15, -0.092)	1.75e-18	2.83		-0.1 (-0.16, -0.052)	9.45e-05	1.88		-0.14 (-0.2, -0.078)	6.23e-06	1.71		-0.12 (-0.14, -0.097)	3.7e-26	0.709	2.14
Iron	NOVEL	chr1:65671556	rs35945185	A	G	LEPR	LEPR	intergenic	-		0.022 (0.012, 0.031)	2.26e-05	36.18		0.05 (0.036, 0.065)	7.42e-12	37.05		-	-	-		0.031 (0.023, 0.039)	1.54e-13	0.0013	36.5
Ferritin	NOVEL	chr1:115671658	rs10801913	A	G	VANGL1	VANGL1	intron	-		0.017 (0.0075, 0.027)	0.000462	30.04		0.042 (0.027, 0.057)	6.23e-08	30.38		0.021 (0.004, 0.038)	0.0159	31.69		0.024 (0.016, 0.031)	2.63e-10	0.0243	30.7
Iron	NOVEL	chr1:154454494	rs2228145	C	A	IL6R	IL6R	missense	NP_000556.1:p.Asp358Ala		0.031 (0.021, 0.041)	3.65e-10	41.48		0.017 (0.0027, 0.031)	0.0195	40.21		-	-	-		0.026 (0.018, 0.034)	8.42e-11	0.107	40.7
Ferritin	NOVEL	chr1:169549811	rs6025	T	C	F5	F5	missense	NP_000121.2:p.Arg534Gln		0.21 (0.18, 0.25)	7.38e-38	1.88		0.045 (-0.0024, 0.092)	0.0627	2.33		0.11 (0.072, 0.15)	5.88e-08	4.15		0.15 (0.12, 0.17)	6.93e-37	7.9e-09	2.79
TIBC	NOVEL	chr1:169549811	rs6025	T	C	F5	F5	missense	NP_000121.2:p.Arg534Gln		-0.11 (-0.16, -0.067)	9.44e-07	1.88		-0.072 (-0.12, -0.025)	0.00246	2.33		-	-	-		-0.093 (-0.13, -0.061)	1.76e-08	0.227	2.79
Ferritin	NOVEL	chr1:220115348	rs551459670	A	G	IARS2	IARS2	intron	-		0.12 (0.08, 0.17)	3.15e-08	1.02		0.19 (0.12, 0.26)	2.71e-07	1.18		.	.	.		0.14 (0.1, 0.18)	1.28e-13	0.141	1.1
Ferritin	NOVEL	chr2:27508073	rs1260326	T	C	GCKR	GCKR	missense	NP_001477.2:p.Leu446Pro		0.022 (0.013, 0.032)	2.98e-06	34.14		0.045 (0.031, 0.059)	5.97e-10	39.62		0.0093 (-0.0072, 0.026)	0.271	36.57		0.025 (0.018, 0.032)	1.48e-12	0.0035	36.8
Ferritin	NOVEL	chr2:28948938	rs6757653	T	C	WDR43	WDR43	downstream	-		0.033 (0.023, 0.043)	3.82e-10	24.36		0.023 (0.0072, 0.038)	0.00392	29.05		0.04 (0.022, 0.057)	1.19e-05	28.9		0.032 (0.024, 0.039)	9.34e-16	0.343	27.4
Ferritin	NOVEL	chr2:215435759	rs1250259	T	A	FN1	FN1	missense	NP_001293058.1:p.Gln15Leu		-0.021 (-0.03, -0.011)	1.29e-05	32.66		-0.027 (-0.043, -0.01)	0.00139	26.53		-0.033 (-0.052, -0.015)	0.00032	27.09		-0.024 (-0.032, -0.017)	1.84e-10	0.459	28.8
TSAT	NOVEL	chr2:238160555	rs13007705	T	C	ERFE	ERFE	intron	-		0.025 (0.013, 0.037)	3e-05	37.45		0.044 (0.03, 0.058)	1.21e-09	44.94		-	-	-		0.033 (0.024, 0.042)	1.1e-12	0.0539	42.5
Iron	NOVEL	chr2:238160555	rs13007705	T	C	ERFE	ERFE	intron	-		0.028 (0.018, 0.038)	2.79e-08	37.45		0.031 (0.017, 0.045)	1.48e-05	44.94		-	-	-		0.029 (0.021, 0.037)	2.01e-12	0.717	42.5
Ferritin	NOVEL	chr3:52502023	rs762752083	T	G	STAB1	STAB1	stop gained	NP_055951.2:p.Glu117Ter		0.35 (0.26, 0.44)	3.19e-14	0.24		.	.	.		.	.	.		0.35 (0.26, 0.44)	3.19e-14	.	0.24
Ferritin	NOVEL	chr3:52502709	rs750717575	A	G	STAB1	STAB1	missense	NP_055951.2:p.Gly189Ser		0.24 (0.16, 0.32)	2.18e-08	0.27		.	.	.		.	.	.		0.24 (0.16, 0.32)	2.18e-08	.	0.27
Ferritin	NOVEL	chr3:52505379	rs745795585	A	G	STAB1	STAB1	missense	NP_055951.2:p.Glu527Lys		0.29 (0.23, 0.35)	2.6e-19	0.47		.	.	.		.	.	.		0.29 (0.23, 0.35)	2.6e-19	.	0.47
Ferritin	NOVEL	chr3:52693659	rs34216132	C	G	STAB1	GNL3	missense	NP_055181.3:p.Ser451Thr		0.15 (0.079, 0.21)	1.62e-05	0.45		0.24 (0.094, 0.38)	0.00115	0.24		0.21 (0.058, 0.36)	0.0067	0.31		0.17 (0.11, 0.22)	3.5e-09	0.443	0.333
Iron	NOVEL	chr3:66376605	rs7630745	C	T	LRIG1	LRIG1	downstream	-		0.025 (0.015, 0.035)	4.54e-07	40.03		0.024 (0.0095, 0.039)	0.00123	33.89		-	-	-		0.025 (0.017, 0.033)	2.09e-09	0.924	35.8
Ferritin	NOVEL	chr3:134222476	rs1131262	T	C	RYK	RYK	missense	NP_001005861.1:p.Ser99Asn		-0.027 (-0.041, -0.013)	0.000218	10.68		-0.035 (-0.057, -0.014)	0.0011	11.91		-0.042 (-0.067, -0.017)	0.0012	11.08		-0.032 (-0.042, -0.021)	6.66e-09	0.554	11.2
TIBC	NOVEL	chr4:3450618	rs59950280	A	G	HGFAC	HGFAC	downstream	-		0.031 (0.018, 0.044)	2.16e-06	31.95		0.035 (0.02, 0.05)	5.84e-06	34.05		-	-	-		0.033 (0.023, 0.043)	5.87e-11	0.729	33.5
Ferritin	NOVEL	chr6:43813355	rs36184164	G	T	VEGFA	VEGFA	intergenic	-		0.031 (0.019, 0.044)	1.38e-06	13.98		0.05 (0.028, 0.072)	8.66e-06	11.74		0.033 (0.007, 0.06)	0.0132	12.06		0.036 (0.025, 0.046)	6.46e-12	0.358	12.6
TSAT	NOVEL	chr6:135081201	rs9399136	C	T	MYB	HBS1L	intergenic	-		0.061 (0.048, 0.074)	5.07e-20	26.95		0.077 (0.061, 0.093)	3.95e-21	25.47		-	-	-		0.067 (0.057, 0.077)	5.32e-39	0.13	25.9
TIBC	NOVEL	chr6:135081201	rs9399136	C	T	MYB	HBS1L	intergenic	-		-0.03 (-0.044, -0.017)	1.29e-05	26.95		-0.038 (-0.054, -0.022)	3.77e-06	25.47		-	-	-		-0.033 (-0.044, -0.023)	2.65e-10	0.483	25.9
Iron	NOVEL	chr6:135081201	rs9399136	C	T	MYB	HBS1L	intergenic	-		0.055 (0.045, 0.066)	3.96e-24	26.95		0.062 (0.046, 0.078)	2.76e-14	25.47		-	-	-		0.057 (0.049, 0.066)	1.08e-36	0.492	25.9
Ferritin	NOVEL	chr7:30472178	rs2529440	T	C	NOD1	NOD1	intron	-		-0.03 (-0.039, -0.021)	6.04e-11	45.03		-0.033 (-0.047, -0.018)	8.18e-06	45.82		-0.054 (-0.07, -0.037)	1.13e-10	42.82		-0.035 (-0.041, -0.028)	4.6e-23	0.0393	44.6
Iron	NOVEL	chr7:50360747	rs12718598	C	T	IKZF1	IKZF1	intron	-		0.022 (0.013, 0.032)	5.35e-06	42.86		0.035 (0.022, 0.049)	4.65e-07	49.07		-	-	-		0.027 (0.019, 0.034)	3.69e-11	0.126	46.3
Ferritin	NOVEL	chr8:10711019	rs4841429	G	A	RP1L1	RP1L1	intergenic	-		0.05 (0.033, 0.066)	2.13e-09	7.91		0.084 (0.058, 0.11)	1.46e-10	8.68		0.063 (0.032, 0.094)	8.5e-05	7		0.06 (0.048, 0.073)	8.21e-21	0.0893	7.86
Ferritin	NOVEL	chr8:23520397	rs13253974	A	G	SLC25A37	SLC25A37	intergenic	-		0.0086 (-0.00061, 0.018)	0.067	33.96		0.064 (0.049, 0.079)	6.5e-17	32.12		0.027 (0.0095, 0.044)	0.00243	30.72		0.024 (0.017, 0.032)	2.51e-11	6.1e-09	32.3
Ferritin	NOVEL	chr8:125478730	rs2954029	T	A	TRIB1	TRIB1	intergenic	-		-0.022 (-0.031, -0.014)	5.62e-07	49.05		-0.025 (-0.039, -0.011)	0.000552	46.23		-0.031 (-0.047, -0.015)	0.000183	48.36		-0.024 (-0.031, -0.018)	1.42e-12	0.665	47.9
Ferritin	NOVEL	chr9:33117967	rs7865362	T	C	B4GALT1	B4GALT1	intron	-		0.026 (0.016, 0.035)	4.95e-08	34.58		0.015 (4.5e-05, 0.029)	0.0493	37.45		0.034 (0.017, 0.051)	7.56e-05	36.1		0.025 (0.018, 0.032)	1.03e-11	0.223	36
Ferritin	NOVEL	chr10:69334748	rs17476364	C	T	HK1	HK1	intron	-		0.039 (0.024, 0.054)	3.21e-07	9.48		0.034 (0.012, 0.056)	0.00276	11.39		0.066 (0.041, 0.091)	2.64e-07	11.68		0.043 (0.032, 0.054)	3.57e-14	0.123	10.8
Ferritin	NOVEL	chr11:2211323	rs12419620	G	T	TH	TH	intergenic	-		-0.031 (-0.043, -0.019)	3.57e-07	16.21		-0.028 (-0.047, -0.0091)	0.00364	16.99		-0.036 (-0.059, -0.014)	0.00171	15.08		-0.031 (-0.04, -0.022)	3.43e-11	0.867	16.1
Ferritin	NOVEL	chr11:47738526	rs12807014	C	T	FNBP4	FNBP4	intron	-		-0.024 (-0.034, -0.014)	5.3e-06	24.31		-0.03 (-0.045, -0.015)	0.00012	29.24		-0.041 (-0.059, -0.023)	5.43e-06	28.58		-0.029 (-0.036, -0.021)	2.72e-13	0.246	27.4
Ferritin	NOVEL	chr11:60393365	rs4938939	A	G	MS4A7	MS4A7	upstream	-		0.027 (0.017, 0.036)	7.83e-08	29.15		0.02 (0.0052, 0.036)	0.00859	29.96		0.012 (-0.0061, 0.029)	0.2	28.89		0.022 (0.015, 0.03)	3.01e-09	0.33	29.3
Ferritin	NOVEL	chr12:50983028	-	3.5 kb del	-	SLC11A2	SLC11A2	large deletion	-		-0.14 (-0.17, -0.11)	3.08e-18	0.91		.	.	.		-0.38 (-0.49, -0.27)	2.05e-11	0.45		-0.16 (-0.19, -0.13)	1.46e-24	6e-05	0.68
Ferritin	NOVEL	chr14:33941686	rs996347	C	T	EGLN3	EGLN3	intron	-		0.042 (0.033, 0.051)	9.68e-19	34.08		0.054 (0.04, 0.068)	2.69e-13	36.25		0.063 (0.046, 0.08)	1.29e-13	36.29		0.049 (0.042, 0.056)	2.99e-41	0.0656	35.5
TIBC	NOVEL	chr14:94380925	rs17580	A	T	SERPINA1	SERPINA1	missense	NP_000286.3:p.Glu288Val		0.079 (0.046, 0.11)	3.37e-06	3.33		0.073 (0.041, 0.11)	8.01e-06	4.97		-	-	-		0.076 (0.053, 0.099)	1.19e-10	0.811	3.79
Ferritin	NOVEL	chr15:45106240	rs57659670	C	T	DUOX2	DUOX2	missense	NP_054799.4:p.His678Arg		-0.13 (-0.15, -0.12)	2.67e-60	8.32		-0.16 (-0.18, -0.13)	1.37e-30	7.19		-0.18 (-0.21, -0.14)	7.11e-28	7.08		-0.14 (-0.16, -0.13)	1.05e-113	0.0361	7.53
Iron	NOVEL	chr15:45106240	rs57659670	C	T	DUOX2	DUOX2	missense	NP_054799.4:p.His678Arg		-0.05 (-0.067, -0.033)	6.95e-09	8.32		-0.021 (-0.048, 0.0057)	0.122	7.19		-	-	-		-0.042 (-0.056, -0.028)	1.08e-08	0.0708	7.53
TIBC	NOVEL	chr15:45106240	rs57659670	C	T	DUOX2	DUOX2	missense	NP_054799.4:p.His678Arg		0.071 (0.05, 0.093)	9.34e-11	8.32		0.085 (0.058, 0.11)	4.95e-10	7.19		-	-	-		0.077 (0.06, 0.094)	3.67e-19	0.434	7.53
TSAT	NOVEL	chr15:45106240	rs57659670	C	T	DUOX2	DUOX2	missense	NP_054799.4:p.His678Arg		-0.056 (-0.077, -0.036)	8.75e-08	8.32		-0.059 (-0.086, -0.032)	1.44e-05	7.19		-	-	-		-0.058 (-0.074, -0.041)	5.73e-12	0.876	7.53
Ferritin	NOVEL	chr15:65624189	rs3743171	T	A	DPP8	SLC24A1	missense	NP_001287960.1:p.Thr37Ser		-0.025 (-0.036, -0.014)	6.78e-06	20.79		-0.017 (-0.035, 0.001)	0.0648	17.97		-0.029 (-0.05, -0.009)	0.00474	18.54		-0.024 (-0.032, -0.015)	2.92e-08	0.644	19.1
Ferritin	NOVEL	chr16:325782	rs9921222	C	T	AXIN1	AXIN1	intron	-		0.024 (0.015, 0.033)	1.25e-07	42.87		0.024 (0.0099, 0.038)	0.000841	53.6		0.028 (0.012, 0.044)	0.000602	51.12		0.025 (0.018, 0.032)	1.09e-12	0.909	49.2
Ferritin	NOVEL	chr16:4752385	rs3747602	G	T	ZNF500	ZNF500	synonymous	NP_067678.1:p.Ala478Ala		0.02 (0.011, 0.029)	1.27e-05	36.56		0.017 (0.0029, 0.032)	0.0185	37.19		0.03 (0.013, 0.047)	0.000452	36.52		0.021 (0.014, 0.028)	2.47e-09	0.512	36.8
Ferritin	NOVEL	chr17:7116978	rs535064984	C	T	ASGR1	ASGR1	downstream	-		0.24 (0.17, 0.31)	1.94e-11	0.4		0.2 (0.12, 0.29)	3.7e-06	0.88		0.26 (0.13, 0.4)	0.000155	0.46		0.23 (0.18, 0.28)	3.61e-19	0.713	0.58
Ferritin	NOVEL	chr17:9890100	rs55789050	T	A	GLP2R	GLP2R	3_prime_UTR	-		-0.027 (-0.037, -0.018)	5.08e-09	35.75		-0.024 (-0.038, -0.0086)	0.00198	32.65		-0.032 (-0.049, -0.015)	0.000287	31.58		-0.027 (-0.034, -0.02)	6.07e-14	0.768	33.3
Iron	NOVEL	chr17:69253570	rs77262773	T	C	ABCA5	ABCA5	splice_region	-		0.095 (0.063, 0.13)	4.5e-09	2.27		0.053 (0.0079, 0.097)	0.0211	2.75		-	-	-		0.081 (0.055, 0.11)	9.54e-10	0.13	2.61
Ferritin	NOVEL	chr17:74942005	rs1542752	T	C	OTOP3	OTOP3	missense	NP_001258934.1:p.Ser181Pro		0.025 (0.012, 0.037)	0.000112	14.51		0.053 (0.034, 0.072)	8.17e-08	15.48		0.04 (0.018, 0.062)	0.000403	15.84		0.034 (0.025, 0.044)	1.44e-12	0.0478	15.3
Ferritin	NOVEL	chr19:5840608	rs708686	T	C	FUT6	FUT6	upstream	-		-0.031 (-0.042, -0.021)	3.82e-09	23.04		-0.022 (-0.037, -0.0059)	0.00723	27.21		-0.04 (-0.058, -0.022)	1.35e-05	27.22		-0.031 (-0.039, -0.023)	1.96e-14	0.317	25.8
Ferritin	NOVEL	chr19:18467063	rs4808802	C	G	ELL	ELL	intron	-		0.025 (0.015, 0.036)	2.68e-06	23.03		0.023 (0.006, 0.04)	0.00785	22.03		0.043 (0.023, 0.063)	2.79e-05	20.48		0.028 (0.019, 0.036)	3.42e-11	0.254	21.8
TSAT	NOVEL	chr19:35456759	rs2005682	T	A	HAMP	FFAR2	downstream	-		-0.026 (-0.038, -0.014)	3.27e-05	32.81		-0.041 (-0.057, -0.026)	1.33e-07	29.2		-	-	-		-0.032 (-0.042, -0.022)	6.25e-11	0.126	30.5
Iron	NOVEL	chr19:35456759	rs2005682	T	A	HAMP	FFAR2	downstream	-		-0.026 (-0.036, -0.016)	6.37e-07	32.81		-0.036 (-0.052, -0.021)	4.45e-06	29.2		-	-	-		-0.029 (-0.037, -0.02)	2.37e-11	0.27	30.5
Ferritin	NOVEL	chr19:48703417	rs601338	G	A	FUT2	FUT2	stop gained	NP_000502.4:p.Trp154Ter		0.037 (0.028, 0.046)	4.38e-16	39.45		0.0074 (-0.0065, 0.021)	0.296	50.65		0.027 (0.011, 0.043)	0.0012	55.13		0.028 (0.021, 0.035)	7.04e-16	0.0019	48.4
Ferritin	NOVEL	chr19:49046859	rs143041401	A	G	FTL	CGB8	downstream	-		0.084 (0.051, 0.12)	8.3e-07	1.81		0.096 (0.034, 0.16)	0.00257	1.64		0.23 (0.16, 0.31)	1.52e-09	1.38		0.11 (0.078, 0.13)	4.03e-14	0.0017	1.61
TIBC	NOVEL	chr19:49587947	rs112727702	T	G	PRRG2	PRRG2	upstream	-		0.042 (0.027, 0.058)	4.76e-08	19.63		0.044 (0.028, 0.061)	8.54e-08	23.51		-	-	-		0.043 (0.032, 0.054)	2.08e-14	0.849	23.2
TIBC	NOVEL	chr20:17615510	rs1132274	A	C	RRBP1	RRBP1	missense	NP_001036041.1:p.Arg891Leu		0.045 (0.028, 0.061)	6.44e-08	16.03		0.023 (0.0034, 0.042)	0.021	15.48		-	-	-		0.036 (0.023, 0.048)	1.93e-08	0.0837	16.8
Ferritin	NOVEL	chr20:40495768	rs6029148	A	G	MAFB	MAFB	intergenic	-		0.056 (0.039, 0.072)	4.17e-11	7.73		0.016 (-0.0097, 0.042)	0.221	7.84		0.054 (0.019, 0.089)	0.00256	5.73		0.046 (0.033, 0.058)	5.56e-12	0.036	7.1
Ferritin	KNOWN	chr2:189553964	rs12693541	C	T	SLC40A1	SLC40A1	intergenic	-		0.075 (0.061, 0.089)	9.63e-26	11.01		0.084 (0.063, 0.11)	9.66e-15	13.01		0.086 (0.061, 0.11)	2.72e-11	11.63		0.079 (0.069, 0.09)	2.21e-48	0.691	11.9
TIBC	KNOWN	chr2:189553964	rs12693541	C	T	SLC40A1	SLC40A1	intergenic	-		-0.05 (-0.069, -0.031)	3.27e-07	11.01		-0.046 (-0.068, -0.025)	1.71e-05	13.01		-	-	-		-0.048 (-0.063, -0.034)	2.53e-11	0.809	11.9
TIBC	KNOWN	chr3:133757906	rs748587164	A	T	TF	TF	stop gained	NP_001054.1:p.Tyr336Ter		-2.3 (-2.5, -2.1)	4.28e-148	0.12		.	.	.		.	.	.		-2.3 (-2.5, -2.1)	4.28e-148	.	0.12
Iron	KNOWN	chr3:133757906	rs748587164	A	T	TF	TF	stop gained	NP_001054.1:p.Tyr336Ter		-0.52 (-0.66, -0.39)	7.12e-14	0.12		.	.	.		.	.	.		-0.52 (-0.66, -0.39)	7.12e-14	.	0.12
TSAT	KNOWN	chr3:133757906	rs748587164	A	T	TF	TF	stop gained	NP_001054.1:p.Tyr336Ter		0.72 (0.55, 0.88)	1.58e-17	0.12		.	.	.		.	.	.		0.72 (0.55, 0.88)	1.58e-17	.	0.12
TIBC	KNOWN	chr3:133779897	rs4854760	G	A	RAB6B	TF	upstream	-		0.4 (0.38, 0.42)	1e-300	26.39		0.28 (0.27, 0.3)	1e-300	33.58		-	-	-		0.34 (0.33, 0.36)	1e-300	2.8e-18	31.3
Iron	KNOWN	chr3:133779897	rs4854760	G	A	RAB6B	TF	upstream	-		0.058 (0.047, 0.069)	8.56e-26	26.39		0.044 (0.03, 0.059)	3.42e-09	33.58		-	-	-		0.053 (0.044, 0.062)	5.67e-33	0.145	31.3
TSAT	KNOWN	chr3:133779897	rs4854760	G	A	RAB6B	TF	upstream	-		-0.098 (-0.11, -0.085)	9.74e-49	26.39		-0.093 (-0.11, -0.079)	7.71e-36	33.58		-	-	-		-0.096 (-0.11, -0.086)	9.95e-83	0.659	31.3
TIBC	KNOWN	chr3:196073940	rs3817672	C	T	TFRC	TFRC	missense	NP_001121620.1:p.Gly142Ser		-0.032 (-0.045, -0.02)	3.19e-07	42.96		-0.029 (-0.043, -0.015)	4.39e-05	43.98		-	-	-		-0.031 (-0.04, -0.022)	6.32e-11	0.741	44
TSAT	KNOWN	chr3:196073940	rs3817672	C	T	TFRC	TFRC	missense	NP_001121620.1:p.Gly142Ser		0.026 (0.014, 0.038)	1.46e-05	42.96		0.025 (0.011, 0.039)	0.000418	43.98		-	-	-		0.026 (0.017, 0.034)	2.29e-08	0.935	44
TSAT	KNOWN	chr6:26090951	rs1799945	G	C	HFE	HFE	missense	NP_000401.1:p.His63Asp		0.18 (0.17, 0.2)	2.04e-95	12.46		0.25 (0.23, 0.27)	2.51e-140	15.15		-	-	-		0.21 (0.2, 0.23)	6.1e-229	2.8e-06	13.7
TIBC	KNOWN	chr6:26090951	rs1799945	G	C	HFE	HFE	missense	NP_000401.1:p.His63Asp		-0.096 (-0.11, -0.078)	3.59e-25	12.46		-0.14 (-0.16, -0.12)	1.1e-44	15.15		-	-	-		-0.12 (-0.13, -0.1)	4.29e-66	0.0024	13.7
Ferritin	KNOWN	chr6:26090951	rs1799945	G	C	HFE	HFE	missense	NP_000401.1:p.His63Asp		0.049 (0.035, 0.062)	6.02e-13	12.46		0.071 (0.052, 0.09)	5.16e-13	15.15		0.074 (0.051, 0.098)	7.26e-10	13.45		0.059 (0.049, 0.069)	1.51e-31	0.0679	13.7
Iron	KNOWN	chr6:26090951	rs1799945	G	C	HFE	HFE	missense	NP_000401.1:p.His63Asp		0.17 (0.15, 0.18)	3.49e-117	12.46		0.18 (0.16, 0.2)	1.62e-72	15.15		-	-	-		0.17 (0.16, 0.18)	1.26e-187	0.504	13.7
TIBC	KNOWN	chr6:26092913	rs1800562	A	G	HFE	HFE	missense	NP_000401.1:p.Cys282Tyr		-0.4 (-0.43, -0.38)	2.5e-255	6.71		-0.51 (-0.53, -0.48)	1e-300	7.54		-	-	-		-0.45 (-0.47, -0.43)	1e-300	8.9e-09	6.77
TSAT	KNOWN	chr6:26092913	rs1800562	A	G	HFE	HFE	missense	NP_000401.1:p.Cys282Tyr		0.41 (0.39, 0.43)	6.5e-285	6.71		0.5 (0.48, 0.53)	1e-300	7.54		-	-	-		0.45 (0.42, 0.47)	1e-300	9e-08	6.77
Ferritin	KNOWN	chr6:26092913	rs1800562	A	G	HFE	HFE	missense	NP_000401.1:p.Cys282Tyr		0.12 (0.099, 0.13)	5.81e-39	6.71		0.14 (0.12, 0.17)	1.1e-26	7.54		0.18 (0.14, 0.21)	1.1e-24	6.05		0.13 (0.12, 0.15)	1.85e-84	0.0045	6.77
Iron	KNOWN	chr6:26092913	rs1800562	A	G	HFE	HFE	missense	NP_000401.1:p.Cys282Tyr		0.28 (0.26, 0.29)	3.13e-188	6.71		0.27 (0.24, 0.29)	4.49e-90	7.54		-	-	-		0.27 (0.26, 0.29)	3.66e-276	0.506	6.77
TSAT	KNOWN	chr7:100638347	rs7385804	C	A	TFR2	TFR2	upstream	-		-0.06 (-0.072, -0.047)	4.71e-22	35.16		-0.065 (-0.079, -0.051)	6.19e-19	37.19		-	-	-		-0.062 (-0.071, -0.053)	2.87e-39	0.565	37.1
Iron	KNOWN	chr7:100638347	rs7385804	C	A	TFR2	TFR2	upstream	-		-0.056 (-0.065, -0.046)	7.88e-28	35.16		-0.061 (-0.075, -0.046)	1.2e-16	37.19		-	-	-		-0.057 (-0.065, -0.049)	9.42e-43	0.567	37.1
TIBC	KNOWN	chr8:18415790	rs1495743	G	C	NAT2	NAT2	intergenic	-		-0.044 (-0.059, -0.028)	3.71e-08	18.78		-0.043 (-0.06, -0.026)	4.96e-07	22.1		-	-	-		-0.043 (-0.055, -0.032)	9e-14	0.954	21.4
Ferritin	KNOWN	chr9:133264504	-	G	GAAACTGCC	ABO	ABO	intron	-		-0.056 (-0.067, -0.045)	2.95e-23	19.48		.	.	.		-0.076 (-0.094, -0.058)	1.92e-16	26.72		-0.062 (-0.071, -0.052)	2.48e-37	0.0669	23.1
TIBC	KNOWN	chr11:61802358	rs174546	T	C	FADS1	FADS1	3_prime_UTR	-		0.043 (0.03, 0.055)	1.17e-11	38.83		0.051 (0.037, 0.066)	6.19e-12	34		-	-	-		0.046 (0.037, 0.056)	6.62e-22	0.387	35.4
Ferritin	KNOWN	chr17:58358748	rs34523089	T	C	MTMR4	RNF43	missense	NP_001292473.1:p.Arg343His		0.062 (0.05, 0.074)	2.11e-24	16.37		0.079 (0.06, 0.098)	3.26e-16	15.86		0.078 (0.055, 0.1)	1.64e-11	16.18		0.069 (0.059, 0.078)	3.16e-48	0.224	16.1
TSAT	KNOWN	chr22:37066896	rs855791	A	G	TMPRSS6	TMPRSS6	missense	NP_001275929.1:p.Val749Ala		-0.16 (-0.17, -0.14)	5.54e-150	40.6		-0.19 (-0.21, -0.18)	3.36e-164	43.85		-	-	-		-0.17 (-0.18, -0.16)	1e-300	3.4e-05	43.1
Iron	KNOWN	chr22:37066896	rs855791	A	G	TMPRSS6	TMPRSS6	missense	NP_001275929.1:p.Val749Ala		-0.17 (-0.18, -0.16)	5.84e-250	40.6		-0.18 (-0.2, -0.17)	2.28e-143	43.85		-	-	-		-0.17 (-0.18, -0.16)	1e-300	0.0811	43.1
TIBC	KNOWN	chr22:37066896	rs855791	A	G	TMPRSS6	TMPRSS6	missense	NP_001275929.1:p.Val749Ala		0.019 (0.0071, 0.031)	0.00195	40.6		0.035 (0.021, 0.049)	1.02e-06	43.85		-	-	-		0.026 (0.017, 0.035)	2.88e-08	0.1	43.1
Ferritin	KNOWN	chr22:37066896	rs855791	A	G	TMPRSS6	TMPRSS6	missense	NP_001275929.1:p.Val749Ala		-0.041 (-0.05, -0.032)	1.86e-19	40.6		-0.049 (-0.063, -0.035)	8.4e-12	43.85		-0.049 (-0.065, -0.032)	4.76e-09	44.85		-0.044 (-0.051, -0.038)	6.14e-37	0.571	43.1
TSAT	KNOWN	chr22:37074634	rs773570300	T	TG	TMPRSS6	TMPRSS6	frameshift	NP_001275929.1:p.Asn473ThrfsTer63		-0.78 (-0.91, -0.65)	6.66e-31	0.16		.	.	.		.	.	.		-0.78 (-0.91, -0.65)	6.66e-31	.	0.16
Iron	KNOWN	chr22:37074634	rs773570300	T	TG	TMPRSS6	TMPRSS6	frameshift	NP_001275929.1:p.Asn473ThrfsTer63		-0.76 (-0.88, -0.65)	7e-40	0.16		.	.	.		.	.	.		-0.76 (-0.88, -0.65)	7e-40	.	0.16

## Sheet: Supplementary Data 3
SUPPLEMENTARY DATA 3: Underlying data for variant-to-gene prediction algorithm
PREDICTED CAUSAL GENES ARE MARKED IN YELLOW
See Methods for a detailed description of the algorithm
LD class: all variants with r2>0.8 with lead variant.
R squared: R squared with lead variant
Type: Type of evidence, one of either:
- inldint: Genes overlapping the LD class interval (receive a distance score of 5)
- inldint250kb: Genes within 250 kb each side of the LD class interval (receive a distance score of 1)
- eqtl: Variants that have been shown to be correlated with gene expression (eQTL) in any tissue (receive an eQTL score of 50). NOTE: We restrict ourselves to the top cis-eQTL (lowest p-value, p < 1e-7, distance from gene < 1Mb) for each gene and tissue.
We assume that eQTL in different tissues / different variants are due to the same signal. Therefore, we do not sum up the eQTL scores per gene, but use the maximum eQTL score per gene.
- vep_mod: Variants with moderate impact (missense, in-frame indel, splice region) (receive a coding score of 30)
- vep_high: Variants with high impact (frameshift, essential, splice, stop/gain) (receive a coding score of 150)
Note: For each gene, we sum up the coding scores of variants affecting it
Probability: The normalized gene score, which can be interpreted as the probability of the gene to be causal. The total score per gene is computed as the maximum of its distance, coding, and eQTL scores. The normalized gene score (denoted "Probability") is computed by scaling such that the sum of normalized scores for all candidate genes equals 1.
Note that this automatically takes the gene density into account.
Reason for selection: One of the following explanations for why a given gene was predicted:
- Top scoring, Prob>0.5: Top scoring, and with probability of gene being causal strictly larger than 0.5
- Top scoring, top eQTL: Top scoring and with top eQTL
- Top scoring, liver eQTL: Top scoring and with top liver eQTL
- Single top scoring: The unique top-scoring gene (but with probability of being causal less than or equal to 0.5)
- Top scoring, closest: Gene that is closest to lead variant among several top-scoring genes.
- Top scoring, iron gene: Gene with known iron function among several top scoring genes (used only for HAMP and FTL)
- Top scoring non-ORF: Top scoring among genes that are not merely open reading frame genes (ORF genes), which we excluded (used only for GCKR and ZNF500)
- Top scoring, other ind.var.: top scoring, and with other independent variants within same gene (used only for STAB1)
LEAD VARIANT						SCORED VARIANT/GENE														RESULT
rsID	EA	OA	hg38 position	N in LD class		Position	R squared	Sign	Gene	P-value	Effect	Tissue	EA	Score	Type	rsID	Max score	Gene rank		Probability	Selected gene?	Reason for selection
rs75965181	A	T	chr1:22257509	3		.	.	.	CELA3B	.	.	.	.	1	inldint250kb	.	1	1		0.2
rs75965181	A	T	chr1:22257509	3		.	.	.	CELA3A	.	.	.	.	1	inldint250kb	.	1	1		0.2
rs75965181	A	T	chr1:22257509	3		.	.	.	CDC42	.	.	.	.	1	inldint250kb	.	1	1		0.2
rs75965181	A	T	chr1:22257509	3		.	.	.	WNT4	.	.	.	.	1	inldint250kb	.	1	1		0.2	Yes	Top scoring, closest
rs75965181	A	T	chr1:22257509	3		.	.	.	ZBTB40	.	.	.	.	1	inldint250kb	.	1	1		0.2
rs35945185	A	G	chr1:65671556	99		65668369	0.900386	1	LEPR	8.72e-13	0.325	lung	C	50	eqtl	rs12042807	50	1		0.9434	Yes	Top scoring, Prob>0.5
rs35945185	A	G	chr1:65671556	99		65702816	0.821394	-1	LEPR	2.19e-06	0.0527182	Skin	C	50	eqtl	rs7541434	50	1		0.9434	Yes	Top scoring, Prob>0.5
rs35945185	A	G	chr1:65671556	99		.	.	.	LEPR	.	.	.	.	5	inldint	.	50	1		0.9434	Yes	Top scoring, Prob>0.5
rs35945185	A	G	chr1:65671556	99		.	.	.	DNAJC6	.	.	.	.	1	inldint250kb	.	1	2		0.0189
rs35945185	A	G	chr1:65671556	99		.	.	.	LEPROT	.	.	.	.	1	inldint250kb	.	1	2		0.0189
rs35945185	A	G	chr1:65671556	99		.	.	.	PDE4B	.	.	.	.	1	inldint250kb	.	1	2		0.0189
rs469882	C	A	chr1:91064875	25		.	.	.	ZNF644	.	.	.	.	1	inldint250kb	.	1	1		0.5
rs469882	C	A	chr1:91064875	25		.	.	.	HFM1	.	.	.	.	1	inldint250kb	.	1	1		0.5
rs10801913	A	G	chr1:115671658	3		.	.	.	VANGL1	.	.	.	.	5	inldint	.	5	1		0.7143	Yes	Top scoring, Prob>0.5
rs10801913	A	G	chr1:115671658	3		.	.	.	CASQ2	.	.	.	.	1	inldint250kb	.	1	2		0.1429
rs10801913	A	G	chr1:115671658	3		.	.	.	NHLH2	.	.	.	.	1	inldint250kb	.	1	2		0.1429
rs2228145	C	A	chr1:154454494	40		154454494	1	1	IL6R	0	IL6R|MODERATE|missense_variant|NP_000556.1:p.Asp358Ala	multiple	C	30	vep_mod	rs2228145	60	1		0.8219	Yes	Top scoring, Prob>0.5
rs2228145	C	A	chr1:154454494	40		154434180	0.947104	1	IL6R	2.59e-29	0.653414	STARNET_Artery_ITA_(no_AS)	A	50	eqtl	rs4845620	60	1		0.8219	Yes	Top scoring, Prob>0.5
rs2228145	C	A	chr1:154454494	40		154434943	0.947104	1	IL6R	4.06e-12	-0.200979	Artery_Tibial	C	50	eqtl	rs7518199	60	1		0.8219	Yes	Top scoring, Prob>0.5
rs2228145	C	A	chr1:154454494	40		154437430	0.918047	1	IL6R	0	IL6R|MODERATE|splice_region_variant|NM_001206866.1:c.950-5_950-4insT	multiple	TTG	30	vep_mod	rs71586015	60	1		0.8219	Yes	Top scoring, Prob>0.5
rs2228145	C	A	chr1:154454494	40		.	.	.	IL6R	.	.	.	.	5	inldint	.	60	1		0.8219	Yes	Top scoring, Prob>0.5
rs2228145	C	A	chr1:154454494	40		.	.	.	TPM3	.	.	.	.	1	inldint250kb	.	1	2		0.0137
rs2228145	C	A	chr1:154454494	40		.	.	.	C1orf189	.	.	.	.	1	inldint250kb	.	1	2		0.0137
rs2228145	C	A	chr1:154454494	40		.	.	.	C1orf43	.	.	.	.	1	inldint250kb	.	1	2		0.0137
rs2228145	C	A	chr1:154454494	40		.	.	.	UBAP2L	.	.	.	.	1	inldint250kb	.	1	2		0.0137
rs2228145	C	A	chr1:154454494	40		.	.	.	HAX1	.	.	.	.	1	inldint250kb	.	1	2		0.0137
rs2228145	C	A	chr1:154454494	40		.	.	.	AQP10	.	.	.	.	1	inldint250kb	.	1	2		0.0137
rs2228145	C	A	chr1:154454494	40		.	.	.	ATP8B2	.	.	.	.	1	inldint250kb	.	1	2		0.0137
rs2228145	C	A	chr1:154454494	40		.	.	.	SHE	.	.	.	.	1	inldint250kb	.	1	2		0.0137
rs2228145	C	A	chr1:154454494	40		.	.	.	TDRD10	.	.	.	.	1	inldint250kb	.	1	2		0.0137
rs2228145	C	A	chr1:154454494	40		.	.	.	UBE2Q1	.	.	.	.	1	inldint250kb	.	1	2		0.0137
rs2228145	C	A	chr1:154454494	40		.	.	.	CHRNB2	.	.	.	.	1	inldint250kb	.	1	2		0.0137
rs2228145	C	A	chr1:154454494	40		.	.	.	ADAR	.	.	.	.	1	inldint250kb	.	1	2		0.0137
rs2228145	C	A	chr1:154454494	40		.	.	.	KCNN3	.	.	.	.	1	inldint250kb	.	1	2		0.0137
rs6025	T	C	chr1:169549811	1		169549811	1	1	F5	0	F5|MODERATE|missense_variant|NP_000121.2:p.Arg534Gln	multiple	T	30	vep_mod	rs6025	30	1		0.7692	Yes	Top scoring, Prob>0.5
rs6025	T	C	chr1:169549811	1		.	.	.	F5	.	.	.	.	5	inldint	.	30	1		0.7692	Yes	Top scoring, Prob>0.5
rs6025	T	C	chr1:169549811	1		.	.	.	NME7	.	.	.	.	1	inldint250kb	.	1	2		0.0256
rs6025	T	C	chr1:169549811	1		.	.	.	BLZF1	.	.	.	.	1	inldint250kb	.	1	2		0.0256
rs6025	T	C	chr1:169549811	1		.	.	.	CCDC181	.	.	.	.	1	inldint250kb	.	1	2		0.0256
rs6025	T	C	chr1:169549811	1		.	.	.	SLC19A2	.	.	.	.	1	inldint250kb	.	1	2		0.0256
rs6025	T	C	chr1:169549811	1		.	.	.	SELP	.	.	.	.	1	inldint250kb	.	1	2		0.0256
rs6025	T	C	chr1:169549811	1		.	.	.	SELL	.	.	.	.	1	inldint250kb	.	1	2		0.0256
rs6025	T	C	chr1:169549811	1		.	.	.	SELE	.	.	.	.	1	inldint250kb	.	1	2		0.0256
rs6025	T	C	chr1:169549811	1		.	.	.	METTL18	.	.	.	.	1	inldint250kb	.	1	2		0.0256
rs6025	T	C	chr1:169549811	1		.	.	.	C1orf112	.	.	.	.	1	inldint250kb	.	1	2		0.0256
rs551459670	A	G	chr1:220115348	15		.	.	.	IARS2	.	.	.	.	5	inldint	.	5	1		0.5556	Yes	Top scoring, Prob>0.5
rs551459670	A	G	chr1:220115348	15		.	.	.	SLC30A10	.	.	.	.	1	inldint250kb	.	1	2		0.1111
rs551459670	A	G	chr1:220115348	15		.	.	.	EPRS	.	.	.	.	1	inldint250kb	.	1	2		0.1111
rs551459670	A	G	chr1:220115348	15		.	.	.	BPNT1	.	.	.	.	1	inldint250kb	.	1	2		0.1111
rs551459670	A	G	chr1:220115348	15		.	.	.	RAB3GAP2	.	.	.	.	1	inldint250kb	.	1	2		0.1111
rs17476364	C	T	chr10:69334748	3		.	.	.	HK1	.	.	.	.	5	inldint	.	5	1		0.4167	Yes	Single top scoring
rs17476364	C	T	chr10:69334748	3		.	.	.	SRGN	.	.	.	.	1	inldint250kb	.	1	2		0.0833
rs17476364	C	T	chr10:69334748	3		.	.	.	VPS26A	.	.	.	.	1	inldint250kb	.	1	2		0.0833
rs17476364	C	T	chr10:69334748	3		.	.	.	SUPV3L1	.	.	.	.	1	inldint250kb	.	1	2		0.0833
rs17476364	C	T	chr10:69334748	3		.	.	.	HKDC1	.	.	.	.	1	inldint250kb	.	1	2		0.0833
rs17476364	C	T	chr10:69334748	3		.	.	.	TACR2	.	.	.	.	1	inldint250kb	.	1	2		0.0833
rs17476364	C	T	chr10:69334748	3		.	.	.	TSPAN15	.	.	.	.	1	inldint250kb	.	1	2		0.0833
rs17476364	C	T	chr10:69334748	3		.	.	.	NEUROG3	.	.	.	.	1	inldint250kb	.	1	2		0.0833
rs12419620	G	T	chr11:2211323	1		.	.	.	MRPL23	.	.	.	.	1	inldint250kb	.	1	1		0.0769
rs12419620	G	T	chr11:2211323	1		.	.	.	HOTS	.	.	.	.	1	inldint250kb	.	1	1		0.0769
rs12419620	G	T	chr11:2211323	1		.	.	.	IGF2	.	.	.	.	1	inldint250kb	.	1	1		0.0769
rs12419620	G	T	chr11:2211323	1		.	.	.	INS-IGF2	.	.	.	.	1	inldint250kb	.	1	1		0.0769
rs12419620	G	T	chr11:2211323	1		.	.	.	INS	.	.	.	.	1	inldint250kb	.	1	1		0.0769
rs12419620	G	T	chr11:2211323	1		.	.	.	TH	.	.	.	.	1	inldint250kb	.	1	1		0.0769	Yes	Top scoring, closest
rs12419620	G	T	chr11:2211323	1		.	.	.	ASCL2	.	.	.	.	1	inldint250kb	.	1	1		0.0769
rs12419620	G	T	chr11:2211323	1		.	.	.	C11orf21	.	.	.	.	1	inldint250kb	.	1	1		0.0769
rs12419620	G	T	chr11:2211323	1		.	.	.	TSPAN32	.	.	.	.	1	inldint250kb	.	1	1		0.0769
rs12419620	G	T	chr11:2211323	1		.	.	.	CD81	.	.	.	.	1	inldint250kb	.	1	1		0.0769
rs12419620	G	T	chr11:2211323	1		.	.	.	TSSC4	.	.	.	.	1	inldint250kb	.	1	1		0.0769
rs12419620	G	T	chr11:2211323	1		.	.	.	TRPM5	.	.	.	.	1	inldint250kb	.	1	1		0.0769
rs12419620	G	T	chr11:2211323	1		.	.	.	KCNQ1	.	.	.	.	1	inldint250kb	.	1	1		0.0769
rs12807014	C	T	chr11:47738526	40		.	.	.	CELF1	.	.	.	.	5	inldint	.	5	1		0.0877
rs12807014	C	T	chr11:47738526	40		.	.	.	PTPMT1	.	.	.	.	5	inldint	.	5	1		0.0877
rs12807014	C	T	chr11:47738526	40		.	.	.	KBTBD4	.	.	.	.	5	inldint	.	5	1		0.0877
rs12807014	C	T	chr11:47738526	40		.	.	.	NDUFS3	.	.	.	.	5	inldint	.	5	1		0.0877
rs12807014	C	T	chr11:47738526	40		.	.	.	FAM180B	.	.	.	.	5	inldint	.	5	1		0.0877
rs12807014	C	T	chr11:47738526	40		.	.	.	C1QTNF4	.	.	.	.	5	inldint	.	5	1		0.0877
rs12807014	C	T	chr11:47738526	40		.	.	.	MTCH2	.	.	.	.	5	inldint	.	5	1		0.0877
rs12807014	C	T	chr11:47738526	40		.	.	.	AGBL2	.	.	.	.	5	inldint	.	5	1		0.0877
rs12807014	C	T	chr11:47738526	40		.	.	.	FNBP4	.	.	.	.	5	inldint	.	5	1		0.0877	Yes	Top scoring, closest
rs12807014	C	T	chr11:47738526	40		.	.	.	NUP160	.	.	.	.	5	inldint	.	5	1		0.0877
rs12807014	C	T	chr11:47738526	40		.	.	.	MADD	.	.	.	.	1	inldint250kb	.	1	2		0.0175
rs12807014	C	T	chr11:47738526	40		.	.	.	MYBPC3	.	.	.	.	1	inldint250kb	.	1	2		0.0175
rs12807014	C	T	chr11:47738526	40		.	.	.	SPI1	.	.	.	.	1	inldint250kb	.	1	2		0.0175
rs12807014	C	T	chr11:47738526	40		.	.	.	SLC39A13	.	.	.	.	1	inldint250kb	.	1	2		0.0175
rs12807014	C	T	chr11:47738526	40		.	.	.	PSMC3	.	.	.	.	1	inldint250kb	.	1	2		0.0175
rs12807014	C	T	chr11:47738526	40		.	.	.	RAPSN	.	.	.	.	1	inldint250kb	.	1	2		0.0175
rs12807014	C	T	chr11:47738526	40		.	.	.	PTPRJ	.	.	.	.	1	inldint250kb	.	1	2		0.0175
rs4938939	A	G	chr11:60393365	18		60385111	0.93367	1	MS4A7	3.02e-41	-0.739	adipose	A	50	eqtl	rs950802	50	1		0.7463	Yes	Top scoring, Prob>0.5
rs4938939	A	G	chr11:60393365	18		60355384	0.815114	1	MS4A7	0	0.574	lung	A	50	eqtl	rs4939346	50	1		0.7463	Yes	Top scoring, Prob>0.5
rs4938939	A	G	chr11:60393365	18		.	.	.	MS4A7	.	.	.	.	5	inldint	.	50	1		0.7463	Yes	Top scoring, Prob>0.5
rs4938939	A	G	chr11:60393365	18		.	.	.	MS4A14	.	.	.	.	5	inldint	.	5	2		0.0746
rs4938939	A	G	chr11:60393365	18		.	.	.	MS4A5	.	.	.	.	5	inldint	.	5	2		0.0746
rs4938939	A	G	chr11:60393365	18		.	.	.	MS4A6A	.	.	.	.	1	inldint250kb	.	1	3		0.0149
rs4938939	A	G	chr11:60393365	18		.	.	.	MS4A4E	.	.	.	.	1	inldint250kb	.	1	3		0.0149
rs4938939	A	G	chr11:60393365	18		.	.	.	MS4A4A	.	.	.	.	1	inldint250kb	.	1	3		0.0149
rs4938939	A	G	chr11:60393365	18		.	.	.	MS4A6E	.	.	.	.	1	inldint250kb	.	1	3		0.0149
rs4938939	A	G	chr11:60393365	18		.	.	.	MS4A1	.	.	.	.	1	inldint250kb	.	1	3		0.0149
rs4938939	A	G	chr11:60393365	18		.	.	.	MS4A12	.	.	.	.	1	inldint250kb	.	1	3		0.0149
rs4938939	A	G	chr11:60393365	18		.	.	.	MS4A13	.	.	.	.	1	inldint250kb	.	1	3		0.0149
rs174546	T	C	chr11:61802358	61		61817672	1	1	FADS1	4.58e-26	0.175223	CMC_Brain_DLPFC	A	50	eqtl	rs174562	50	1		0.1613	Yes	Top scoring, top eQTL
rs174546	T	C	chr11:61802358	61		61826344	0.99733	1	FADS1	2.77e-44	0.767307	STARNET_Liver	C	50	eqtl	rs174568	50	1		0.1613	Yes	Top scoring, top eQTL
rs174546	T	C	chr11:61802358	61		61781553	0.995507	1	FADS1	1.11e-53	-0.99036	eye	A	50	eqtl	rs174533	50	1		0.1613	Yes	Top scoring, top eQTL
rs174546	T	C	chr11:61802358	61		61824890	0.972897	1	FADS1	4.11e-14	0.331	brain	na	50	eqtl	rs174566	50	1		0.1613	Yes	Top scoring, top eQTL
rs174546	T	C	chr11:61802358	61		61832870	0.971637	-1	FADS1	1.61e-11	-0.405586	STARNET_Fat_subcutaneous	A	50	eqtl	rs174574	50	1		0.1613	Yes	Top scoring, top eQTL
rs174546	T	C	chr11:61802358	61		61837342	0.956717	1	FADS1	6.97e-11	0.407786	STARNET_Fat_visceral	C	50	eqtl	rs174577	50	1		0.1613	Yes	Top scoring, top eQTL
rs174546	T	C	chr11:61802358	61		61842278	0.950826	1	FADS1	1.21e-13	0.456197	STARNET_Muscle_skeletal	C	50	eqtl	rs174583	50	1		0.1613	Yes	Top scoring, top eQTL
rs174546	T	C	chr11:61802358	61		61796827	0.931627	1	FADS1	5.38e-24	-0.831874	Brain_Cerebellum	T	50	eqtl	rs4246215	50	1		0.1613	Yes	Top scoring, top eQTL
rs174546	T	C	chr11:61802358	61		61776027	0.92648	1	FADS1	5.79e-06	0.220004	Fat	T	50	eqtl	rs174528	50	1		0.1613	Yes	Top scoring, top eQTL
rs174546	T	C	chr11:61802358	61		61774530	0.920004	-1	FADS1	0	0.5787	blood	!AAAAGAAAAAAAAA	50	eqtl	.	50	1		0.1613	Yes	Top scoring, top eQTL
rs174546	T	C	chr11:61802358	61		61803910	0.841243	1	FADS1	2.07e-09	-0.367	lung	A	50	eqtl	rs174549	50	1		0.1613	Yes	Top scoring, top eQTL
rs174546	T	C	chr11:61802358	61		61803910	0.841243	1	FADS1	1.86e-13	-0.298176	Thyroid	A	50	eqtl	rs174549	50	1		0.1613	Yes	Top scoring, top eQTL
rs174546	T	C	chr11:61802358	61		61812288	0.841175	1	FADS1	4.15e-28	-0.810904	Pancreas	C	50	eqtl	rs174555	50	1		0.1613	Yes	Top scoring, top eQTL
rs174546	T	C	chr11:61802358	61		61815236	0.840889	1	FADS1	1.23e-12	-0.41027	Stomach	C	50	eqtl	rs174561	50	1		0.1613	Yes	Top scoring, top eQTL
rs174546	T	C	chr11:61802358	61		61815236	0.840889	1	FADS1	1.65e-16	0.508813	STARNET_Artery_ITA_(no_AS)	T	50	eqtl	rs174561	50	1		0.1613	Yes	Top scoring, top eQTL
rs174546	T	C	chr11:61802358	61		61815236	0.840889	1	FADS1	5.29e-13	0.453057	STARNET_Artery_aortic_root_(AS)	T	50	eqtl	rs174561	50	1		0.1613	Yes	Top scoring, top eQTL
rs174546	T	C	chr11:61802358	61		61800281	0.840817	1	FADS1	4.35e-13	-0.798222	liver	A	50	eqtl	rs174544	50	1		0.1613	Yes	Top scoring, top eQTL
rs174546	T	C	chr11:61802358	61		61800281	0.840817	1	FADS1	2.33e-13	-0.752059	Brain_Cerebellar_Hemisphere	A	50	eqtl	rs174544	50	1		0.1613	Yes	Top scoring, top eQTL
rs174546	T	C	chr11:61802358	61		61813896	0.837767	-1	FADS1	4.16e-13	-0.3916	adipose	!A	50	eqtl	.	50	1		0.1613	Yes	Top scoring, top eQTL
rs174546	T	C	chr11:61802358	61		61822009	0.817006	1	FADS1	1.57e-14	-0.514192	STARNET_Blood	A	50	eqtl	rs28456	50	1		0.1613	Yes	Top scoring, top eQTL
rs174546	T	C	chr11:61802358	61		61822009	0.817006	1	FADS1	9.41e-22	-0.442597	Esophagus_Mucosa	G	50	eqtl	rs28456	50	1		0.1613	Yes	Top scoring, top eQTL
rs174546	T	C	chr11:61802358	61		61822009	0.817006	1	FADS1	0	0.6596	blood	G	50	eqtl	rs28456	50	1		0.1613	Yes	Top scoring, top eQTL
rs174546	T	C	chr11:61802358	61		.	.	.	FADS1	.	.	.	.	5	inldint	.	50	1		0.1613	Yes	Top scoring, top eQTL
rs174546	T	C	chr11:61802358	61		61820833	0.975702	1	FADS2	0	0.7998	blood	G	50	eqtl	rs174564	50	1		0.1613
rs174546	T	C	chr11:61802358	61		.	.	.	FADS2	.	.	.	.	5	inldint	.	50	1		0.1613
rs174546	T	C	chr11:61802358	61		61798436	0.930441	1	FADS3	5.54e-11	-0.471922	liver	C	50	eqtl	rs174541	50	1		0.1613
rs174546	T	C	chr11:61802358	61		61815236	0.840889	1	FADS3	1.15e-37	0.729618	STARNET_Liver	T	50	eqtl	rs174561	50	1		0.1613
rs174546	T	C	chr11:61802358	61		.	.	.	FADS3	.	.	.	.	1	inldint250kb	.	50	1		0.1613
rs174546	T	C	chr11:61802358	61		61837342	0.956717	1	FEN1	2.73e-07	0.321965	STARNET_Liver	C	50	eqtl	rs174577	50	1		0.1613
rs174546	T	C	chr11:61802358	61		61851136	0.855437	1	FEN1	1.07e-06	-0.052789	CMC_Brain_DLPFC	A	50	eqtl	rs174592	50	1		0.1613
rs174546	T	C	chr11:61802358	61		61856709	0.811414	-1	FEN1	4.03e-11	-0.343	adipose	T	50	eqtl	rs97384	50	1		0.1613
rs174546	T	C	chr11:61802358	61		.	.	.	FEN1	.	.	.	.	5	inldint	.	50	1		0.1613
rs174546	T	C	chr11:61802358	61		61814292	0.816719	1	SCGB1D4	0.00143536	-0.372266	kidneyT	C	50	eqtl	rs174560	50	1		0.1613
rs174546	T	C	chr11:61802358	61		61796827	0.931627	1	TMEM258	5.83e-09	-0.364971	STARNET_Fat_visceral	G	50	eqtl	rs4246215	50	1		0.1613
rs174546	T	C	chr11:61802358	61		61798436	0.930441	1	TMEM258	2.09e-14	-0.335	brain	na	50	eqtl	rs174541	50	1		0.1613
rs174546	T	C	chr11:61802358	61		61792609	0.833099	1	TMEM258	6.06e-08	-0.0584661	LCL	G	50	eqtl	rs174538	50	1		0.1613
rs174546	T	C	chr11:61802358	61		61792609	0.833099	1	TMEM258	6.74e-20	0.4709	adipose	A	50	eqtl	rs174538	50	1		0.1613
rs174546	T	C	chr11:61802358	61		61792609	0.833099	1	TMEM258	3.08e-267	34.9253	blood	A	50	eqtl	rs174538	50	1		0.1613
rs174546	T	C	chr11:61802358	61		61792609	0.833099	1	TMEM258	9.09e-10	0.184897	Cells_Transformed_fibroblasts	A	50	eqtl	rs174538	50	1		0.1613
rs174546	T	C	chr11:61802358	61		.	.	.	TMEM258	.	.	.	.	5	inldint	.	50	1		0.1613
rs174546	T	C	chr11:61802358	61		.	.	.	MYRF	.	.	.	.	5	inldint	.	5	2		0.0161
rs174546	T	C	chr11:61802358	61		.	.	.	BEST1	.	.	.	.	1	inldint250kb	.	1	3		0.0032
rs174546	T	C	chr11:61802358	61		.	.	.	DAGLA	.	.	.	.	1	inldint250kb	.	1	3		0.0032
rs174546	T	C	chr11:61802358	61		.	.	.	FTH1	.	.	.	.	1	inldint250kb	.	1	3		0.0032
rs174546	T	C	chr11:61802358	61		.	.	.	RAB3IL1	.	.	.	.	1	inldint250kb	.	1	3		0.0032
rs174546	T	C	chr11:61802358	61		.	.	.	SYT7	.	.	.	.	1	inldint250kb	.	1	3		0.0032
NA	ACCATATCATCTTTATAAAGAATT	A	chr12:50983028	13		.	.	.	SLC11A2	.	.	.	.	5	inldint	.	5	1		0.3571	Yes	Single top scoring
NA	ACCATATCATCTTTATAAAGAATT	A	chr12:50983028	13		.	.	.	DIP2B	.	.	.	.	1	inldint250kb	.	1	2		0.0714
NA	ACCATATCATCTTTATAAAGAATT	A	chr12:50983028	13		.	.	.	ATF1	.	.	.	.	1	inldint250kb	.	1	2		0.0714
NA	ACCATATCATCTTTATAAAGAATT	A	chr12:50983028	13		.	.	.	TMPRSS12	.	.	.	.	1	inldint250kb	.	1	2		0.0714
NA	ACCATATCATCTTTATAAAGAATT	A	chr12:50983028	13		.	.	.	METTL7A	.	.	.	.	1	inldint250kb	.	1	2		0.0714
NA	ACCATATCATCTTTATAAAGAATT	A	chr12:50983028	13		.	.	.	HIGD1C	.	.	.	.	1	inldint250kb	.	1	2		0.0714
NA	ACCATATCATCTTTATAAAGAATT	A	chr12:50983028	13		.	.	.	LETMD1	.	.	.	.	1	inldint250kb	.	1	2		0.0714
NA	ACCATATCATCTTTATAAAGAATT	A	chr12:50983028	13		.	.	.	CSRNP2	.	.	.	.	1	inldint250kb	.	1	2		0.0714
NA	ACCATATCATCTTTATAAAGAATT	A	chr12:50983028	13		.	.	.	TFCP2	.	.	.	.	1	inldint250kb	.	1	2		0.0714
NA	ACCATATCATCTTTATAAAGAATT	A	chr12:50983028	13		.	.	.	POU6F1	.	.	.	.	1	inldint250kb	.	1	2		0.0714
rs996347	C	T	chr14:33941686	17		.	.	.	EGLN3	.	.	.	.	5	inldint	.	5	1		0.8333
rs996347	C	T	chr14:33941686	17		.	.	.	NPAS3	.	.	.	.	1	inldint250kb	.	1	2		0.1667
rs17580	A	T	chr14:94380925	1		94380925	1	1	SERPINA1	0	SERPINA1|MODERATE|missense_variant|NP_001121175.1:p.Glu288Val	multiple	A	30	vep_mod	rs17580	30	1		0.75	Yes	Top scoring, Prob>0.5
rs17580	A	T	chr14:94380925	1		94380925	1	1	SERPINA1	0	SERPINA1|MODERATE|missense_variant|NP_001121176.1:p.Glu288Val	multiple	A	30	vep_mod	rs17580	30	1		0.75	Yes	Top scoring, Prob>0.5
rs17580	A	T	chr14:94380925	1		94380925	1	1	SERPINA1	0	SERPINA1|MODERATE|missense_variant|NP_001121177.1:p.Glu288Val	multiple	A	30	vep_mod	rs17580	30	1		0.75	Yes	Top scoring, Prob>0.5
rs17580	A	T	chr14:94380925	1		94380925	1	1	SERPINA1	0	SERPINA1|MODERATE|missense_variant|NP_001121178.1:p.Glu288Val	multiple	A	30	vep_mod	rs17580	30	1		0.75	Yes	Top scoring, Prob>0.5
rs17580	A	T	chr14:94380925	1		94380925	1	1	SERPINA1	0	SERPINA1|MODERATE|missense_variant|NP_001121179.1:p.Glu288Val	multiple	A	30	vep_mod	rs17580	30	1		0.75	Yes	Top scoring, Prob>0.5
rs17580	A	T	chr14:94380925	1		94380925	1	1	SERPINA1	0	SERPINA1|MODERATE|missense_variant|NP_000286.3:p.Glu288Val	multiple	A	30	vep_mod	rs17580	30	1		0.75	Yes	Top scoring, Prob>0.5
rs17580	A	T	chr14:94380925	1		94380925	1	1	SERPINA1	0	SERPINA1|MODERATE|missense_variant|NP_001121172.1:p.Glu288Val	multiple	A	30	vep_mod	rs17580	30	1		0.75	Yes	Top scoring, Prob>0.5
rs17580	A	T	chr14:94380925	1		94380925	1	1	SERPINA1	0	SERPINA1|MODERATE|missense_variant|NP_001002235.1:p.Glu288Val	multiple	A	30	vep_mod	rs17580	30	1		0.75	Yes	Top scoring, Prob>0.5
rs17580	A	T	chr14:94380925	1		94380925	1	1	SERPINA1	0	SERPINA1|MODERATE|missense_variant|NP_001121173.1:p.Glu288Val	multiple	A	30	vep_mod	rs17580	30	1		0.75	Yes	Top scoring, Prob>0.5
rs17580	A	T	chr14:94380925	1		94380925	1	1	SERPINA1	0	SERPINA1|MODERATE|missense_variant|NP_001002236.1:p.Glu288Val	multiple	A	30	vep_mod	rs17580	30	1		0.75	Yes	Top scoring, Prob>0.5
rs17580	A	T	chr14:94380925	1		94380925	1	1	SERPINA1	0	SERPINA1|MODERATE|missense_variant|NP_001121174.1:p.Glu288Val	multiple	A	30	vep_mod	rs17580	30	1		0.75	Yes	Top scoring, Prob>0.5
rs17580	A	T	chr14:94380925	1		.	.	.	SERPINA1	.	.	.	.	5	inldint	.	30	1		0.75	Yes	Top scoring, Prob>0.5
rs17580	A	T	chr14:94380925	1		.	.	.	PPP4R4	.	.	.	.	1	inldint250kb	.	1	2		0.025
rs17580	A	T	chr14:94380925	1		.	.	.	SERPINA10	.	.	.	.	1	inldint250kb	.	1	2		0.025
rs17580	A	T	chr14:94380925	1		.	.	.	SERPINA6	.	.	.	.	1	inldint250kb	.	1	2		0.025
rs17580	A	T	chr14:94380925	1		.	.	.	SERPINA2	.	.	.	.	1	inldint250kb	.	1	2		0.025
rs17580	A	T	chr14:94380925	1		.	.	.	SERPINA11	.	.	.	.	1	inldint250kb	.	1	2		0.025
rs17580	A	T	chr14:94380925	1		.	.	.	SERPINA9	.	.	.	.	1	inldint250kb	.	1	2		0.025
rs17580	A	T	chr14:94380925	1		.	.	.	SERPINA12	.	.	.	.	1	inldint250kb	.	1	2		0.025
rs17580	A	T	chr14:94380925	1		.	.	.	SERPINA4	.	.	.	.	1	inldint250kb	.	1	2		0.025
rs17580	A	T	chr14:94380925	1		.	.	.	SERPINA5	.	.	.	.	1	inldint250kb	.	1	2		0.025
rs17580	A	T	chr14:94380925	1		.	.	.	SERPINA3	.	.	.	.	1	inldint250kb	.	1	2		0.025
rs57659670	C	T	chr15:45106240	32		45106240	1	1	DUOX2	0	DUOX2|MODERATE|missense_variant|NP_054799.4:p.His678Arg	multiple	C	30	vep_mod	rs57659670	60	1		0.8955	Yes	Top scoring, Prob>0.5
rs57659670	C	T	chr15:45106240	32		45099877	0.97916	-1	DUOX2	0	DUOX2|MODERATE|missense_variant|NP_054799.4:p.Ser1067Leu	multiple	A	30	vep_mod	rs269868	60	1		0.8955	Yes	Top scoring, Prob>0.5
rs57659670	C	T	chr15:45106240	32		.	.	.	DUOX2	.	.	.	.	5	inldint	.	60	1		0.8955	Yes	Top scoring, Prob>0.5
rs57659670	C	T	chr15:45106240	32		.	.	.	TERB2	.	.	.	.	1	inldint250kb	.	1	2		0.0149
rs57659670	C	T	chr15:45106240	32		.	.	.	SORD	.	.	.	.	1	inldint250kb	.	1	2		0.0149
rs57659670	C	T	chr15:45106240	32		.	.	.	DUOXA2	.	.	.	.	1	inldint250kb	.	1	2		0.0149
rs57659670	C	T	chr15:45106240	32		.	.	.	DUOXA1	.	.	.	.	1	inldint250kb	.	1	2		0.0149
rs57659670	C	T	chr15:45106240	32		.	.	.	DUOX1	.	.	.	.	1	inldint250kb	.	1	2		0.0149
rs57659670	C	T	chr15:45106240	32		.	.	.	SHF	.	.	.	.	1	inldint250kb	.	1	2		0.0149
rs57659670	C	T	chr15:45106240	32		.	.	.	SLC28A2	.	.	.	.	1	inldint250kb	.	1	2		0.0149
rs3743171	T	A	chr15:65624189	260		65589835	0.988407	1	DENND4A	5.64e-06	-0.314	lung	C	50	eqtl	rs12909511	50	1		0.2075
rs3743171	T	A	chr15:65624189	260		65445679	0.985449	1	DENND4A	2.87e-14	-0.544753	STARNET_Artery_ITA_(no_AS)	T	50	eqtl	rs28575576	50	1		0.2075
rs3743171	T	A	chr15:65624189	260		65586081	0.939944	1	DENND4A	4.41e-10	-0.250566	Cells_Transformed_fibroblasts	T	50	eqtl	rs377674215;rs67328852	50	1		0.2075
rs3743171	T	A	chr15:65624189	260		65711489	0.913971	1	DENND4A	3.8e-07	-0.034946	CMC_Brain_DLPFC	C	50	eqtl	rs12910525	50	1		0.2075
rs3743171	T	A	chr15:65624189	260		65736430	0.814307	1	DENND4A	5.03e-05	0.36987	eye	AT	50	eqtl	rs367756663;rs561891069;rs71139429	50	1		0.2075
rs3743171	T	A	chr15:65624189	260		.	.	.	DENND4A	.	.	.	.	5	inldint	.	50	1		0.2075
rs3743171	T	A	chr15:65624189	260		65715748	0.999558	1	DPP8	5.21e-10	0.504675	STARNET_Muscle_skeletal	A	50	eqtl	rs28537807	50	1		0.2075		Top scoring, top eQTL
rs3743171	T	A	chr15:65624189	260		65492413	0.955642	1	DPP8	3.48e-71	-17.8395	blood	A	50	eqtl	rs12594547	50	1		0.2075		Top scoring, top eQTL
rs3743171	T	A	chr15:65624189	260		.	.	.	DPP8	.	.	.	.	5	inldint	.	50	1		0.2075		Top scoring, top eQTL
rs3743171	T	A	chr15:65624189	260		65465659	0.889351	1	HACD3	5.55e-56	-0.2472	blood	A	50	eqtl	rs8027513	50	1		0.2075
rs3743171	T	A	chr15:65624189	260		.	.	.	HACD3	.	.	.	.	5	inldint	.	50	1		0.2075
rs3743171	T	A	chr15:65624189	260		65414231	0.837201	1	IGDCC4	5.88e-10	-0.280964	Thyroid	T	50	eqtl	rs7171289	50	1		0.2075
rs3743171	T	A	chr15:65624189	260		.	.	.	IGDCC4	.	.	.	.	5	inldint	.	50	1		0.2075
rs3743171	T	A	chr15:65624189	260		65624189	1	1	SLC24A1	0	SLC24A1|MODERATE|missense_variant|NP_001287960.1:p.Thr37Ser	multiple	T	30	vep_mod	rs3743171	30	2		0.1245
rs3743171	T	A	chr15:65624189	260		65624189	1	1	SLC24A1	0	SLC24A1|MODERATE|missense_variant|NP_001287961.1:p.Thr37Ser	multiple	T	30	vep_mod	rs3743171	30	2		0.1245
rs3743171	T	A	chr15:65624189	260		65624189	1	1	SLC24A1	0	SLC24A1|MODERATE|missense_variant|NP_001287962.1:p.Thr37Ser	multiple	T	30	vep_mod	rs3743171	30	2		0.1245
rs3743171	T	A	chr15:65624189	260		65624189	1	1	SLC24A1	0	SLC24A1|MODERATE|missense_variant|NP_004718.1:p.Thr37Ser	multiple	T	30	vep_mod	rs3743171	30	2		0.1245
rs3743171	T	A	chr15:65624189	260		.	.	.	SLC24A1	.	.	.	.	5	inldint	.	30	2		0.1245
rs3743171	T	A	chr15:65624189	260		.	.	.	INTS14	.	.	.	.	5	inldint	.	5	3		0.0207
rs3743171	T	A	chr15:65624189	260		.	.	.	CILP	.	.	.	.	1	inldint250kb	.	1	4		0.0041
rs3743171	T	A	chr15:65624189	260		.	.	.	CLPX	.	.	.	.	1	inldint250kb	.	1	4		0.0041
rs3743171	T	A	chr15:65624189	260		.	.	.	IGDCC3	.	.	.	.	1	inldint250kb	.	1	4		0.0041
rs3743171	T	A	chr15:65624189	260		.	.	.	MEGF11	.	.	.	.	1	inldint250kb	.	1	4		0.0041
rs3743171	T	A	chr15:65624189	260		.	.	.	PARP16	.	.	.	.	1	inldint250kb	.	1	4		0.0041
rs3743171	T	A	chr15:65624189	260		.	.	.	RAB11A	.	.	.	.	1	inldint250kb	.	1	4		0.0041
rs9921222	C	T	chr16:325782	1		.	.	.	AXIN1	.	.	.	.	5	inldint	.	5	1		0.1852	Yes	Single top scoring
rs9921222	C	T	chr16:325782	1		.	.	.	RHBDF1	.	.	.	.	1	inldint250kb	.	1	2		0.037
rs9921222	C	T	chr16:325782	1		.	.	.	MPG	.	.	.	.	1	inldint250kb	.	1	2		0.037
rs9921222	C	T	chr16:325782	1		.	.	.	NPRL3	.	.	.	.	1	inldint250kb	.	1	2		0.037
rs9921222	C	T	chr16:325782	1		.	.	.	HBZ	.	.	.	.	1	inldint250kb	.	1	2		0.037
rs9921222	C	T	chr16:325782	1		.	.	.	HBM	.	.	.	.	1	inldint250kb	.	1	2		0.037
rs9921222	C	T	chr16:325782	1		.	.	.	HBA2	.	.	.	.	1	inldint250kb	.	1	2		0.037
rs9921222	C	T	chr16:325782	1		.	.	.	HBA1	.	.	.	.	1	inldint250kb	.	1	2		0.037
rs9921222	C	T	chr16:325782	1		.	.	.	HBQ1	.	.	.	.	1	inldint250kb	.	1	2		0.037
rs9921222	C	T	chr16:325782	1		.	.	.	LUC7L	.	.	.	.	1	inldint250kb	.	1	2		0.037
rs9921222	C	T	chr16:325782	1		.	.	.	FAM234A	.	.	.	.	1	inldint250kb	.	1	2		0.037
rs9921222	C	T	chr16:325782	1		.	.	.	RGS11	.	.	.	.	1	inldint250kb	.	1	2		0.037
rs9921222	C	T	chr16:325782	1		.	.	.	ARHGDIG	.	.	.	.	1	inldint250kb	.	1	2		0.037
rs9921222	C	T	chr16:325782	1		.	.	.	PDIA2	.	.	.	.	1	inldint250kb	.	1	2		0.037
rs9921222	C	T	chr16:325782	1		.	.	.	MRPL28	.	.	.	.	1	inldint250kb	.	1	2		0.037
rs9921222	C	T	chr16:325782	1		.	.	.	TMEM8A	.	.	.	.	1	inldint250kb	.	1	2		0.037
rs9921222	C	T	chr16:325782	1		.	.	.	NME4	.	.	.	.	1	inldint250kb	.	1	2		0.037
rs9921222	C	T	chr16:325782	1		.	.	.	DECR2	.	.	.	.	1	inldint250kb	.	1	2		0.037
rs9921222	C	T	chr16:325782	1		.	.	.	RAB11FIP3	.	.	.	.	1	inldint250kb	.	1	2		0.037
rs9921222	C	T	chr16:325782	1		.	.	.	CAPN15	.	.	.	.	1	inldint250kb	.	1	2		0.037
rs9921222	C	T	chr16:325782	1		.	.	.	PRR35	.	.	.	.	1	inldint250kb	.	1	2		0.037
rs9921222	C	T	chr16:325782	1		.	.	.	NHLRC4	.	.	.	.	1	inldint250kb	.	1	2		0.037
rs9921222	C	T	chr16:325782	1		.	.	.	PIGQ	.	.	.	.	1	inldint250kb	.	1	2		0.037
rs3747602	G	T	chr16:4752385	48		4745244	0.850316	1	C16orf71	1.39e-15	-0.228488	Testis	A	50	eqtl	rs2075470	90	1		0.5844
rs3747602	G	T	chr16:4752385	48		4746392	0.850246	1	C16orf71	0	C16orf71|MODERATE|missense_variant|NP_631909.2:p.Gln354Arg	multiple	G	30	vep_mod	rs737700	90	1		0.5844
rs3747602	G	T	chr16:4752385	48		4744872	0.82835	1	C16orf71	1.72e-06	-0.312	lung	T	50	eqtl	rs2075469	90	1		0.5844
rs3747602	G	T	chr16:4752385	48		4744872	0.82835	1	C16orf71	0	C16orf71|MODERATE|missense_variant|NP_631909.2:p.Arg302Cys	multiple	T	30	vep_mod	rs2075469	90	1		0.5844
rs3747602	G	T	chr16:4752385	48		4747456	0.824733	1	C16orf71	0	C16orf71|MODERATE|missense_variant|NP_631909.2:p.Pro465Leu	multiple	T	30	vep_mod	rs17853375	90	1		0.5844
rs3747602	G	T	chr16:4752385	48		.	.	.	C16orf71	.	.	.	.	5	inldint	.	90	1		0.5844
rs3747602	G	T	chr16:4752385	48		4758522	0.988419	1	ZNF500	5.28e-44	-0.557364	Adipose_Subcutaneous	C	50	eqtl	rs3747603	50	2		0.3247	Yes	Top scoring non-ORF
rs3747602	G	T	chr16:4752385	48		4758522	0.988419	1	ZNF500	1.13e-18	-0.435365	Artery_Aorta	C	50	eqtl	rs3747603	50	2		0.3247	Yes	Top scoring non-ORF
rs3747602	G	T	chr16:4752385	48		4758522	0.988419	1	ZNF500	2.61e-12	-0.608325	Prostate	C	50	eqtl	rs3747603	50	2		0.3247	Yes	Top scoring non-ORF
rs3747602	G	T	chr16:4752385	48		4758522	0.988419	1	ZNF500	4.78e-12	-0.536116	Brain_Caudate_basal_ganglia	C	50	eqtl	rs3747603	50	2		0.3247	Yes	Top scoring non-ORF
rs3747602	G	T	chr16:4752385	48		4762208	0.961628	1	ZNF500	2.06e-68	0.9002	adipose	G	50	eqtl	rs12599765	50	2		0.3247	Yes	Top scoring non-ORF
rs3747602	G	T	chr16:4752385	48		4762208	0.961628	1	ZNF500	1.98e-57	-0.696474	Thyroid	A	50	eqtl	rs12599765	50	2		0.3247	Yes	Top scoring non-ORF
rs3747602	G	T	chr16:4752385	48		4762208	0.961628	1	ZNF500	2.12e-52	-0.758508	Nerve_Tibial	A	50	eqtl	rs12599765	50	2		0.3247	Yes	Top scoring non-ORF
rs3747602	G	T	chr16:4752385	48		4762208	0.961628	1	ZNF500	6.29e-28	-0.681605	Esophagus_Gastroesophageal_Junction	A	50	eqtl	rs12599765	50	2		0.3247	Yes	Top scoring non-ORF
rs3747602	G	T	chr16:4752385	48		4762208	0.961628	1	ZNF500	2.44e-26	-0.4206	Cells_Transformed_fibroblasts	A	50	eqtl	rs12599765	50	2		0.3247	Yes	Top scoring non-ORF
rs3747602	G	T	chr16:4752385	48		4762208	0.961628	1	ZNF500	5.57e-25	-0.403871	Adipose_Visceral_Omentum	A	50	eqtl	rs12599765	50	2		0.3247	Yes	Top scoring non-ORF
rs3747602	G	T	chr16:4752385	48		4762208	0.961628	1	ZNF500	4.74e-22	-0.448767	Breast_Mammary_Tissue	A	50	eqtl	rs12599765	50	2		0.3247	Yes	Top scoring non-ORF
rs3747602	G	T	chr16:4752385	48		4762208	0.961628	1	ZNF500	7.78e-11	-0.458141	Artery_Coronary	A	50	eqtl	rs12599765	50	2		0.3247	Yes	Top scoring non-ORF
rs3747602	G	T	chr16:4752385	48		4749040	0.955225	1	ZNF500	7.69e-14	-0.53899	Ovary	G	50	eqtl	rs2290560	50	2		0.3247	Yes	Top scoring non-ORF
rs3747602	G	T	chr16:4752385	48		4764766	0.928102	1	ZNF500	1.63e-38	-0.614595	Esophagus_Muscularis	A	50	eqtl	rs4786546	50	2		0.3247	Yes	Top scoring non-ORF
rs3747602	G	T	chr16:4752385	48		4764766	0.928102	1	ZNF500	5.88e-31	-0.466756	Artery_Tibial	A	50	eqtl	rs4786546	50	2		0.3247	Yes	Top scoring non-ORF
rs3747602	G	T	chr16:4752385	48		4764766	0.928102	1	ZNF500	1.24e-29	-0.414261	Lung	A	50	eqtl	rs4786546	50	2		0.3247	Yes	Top scoring non-ORF
rs3747602	G	T	chr16:4752385	48		4764766	0.928102	1	ZNF500	4.31e-23	-0.346218	Skin_Sun_Exposed_Lower_leg	A	50	eqtl	rs4786546	50	2		0.3247	Yes	Top scoring non-ORF
rs3747602	G	T	chr16:4752385	48		4764766	0.928102	1	ZNF500	1.56e-21	-0.669585	Pituitary	A	50	eqtl	rs4786546	50	2		0.3247	Yes	Top scoring non-ORF
rs3747602	G	T	chr16:4752385	48		4764766	0.928102	1	ZNF500	1.46e-20	-0.62744	Brain_Cerebellar_Hemisphere	A	50	eqtl	rs4786546	50	2		0.3247	Yes	Top scoring non-ORF
rs3747602	G	T	chr16:4752385	48		4764766	0.928102	1	ZNF500	6.26e-20	-0.508398	Stomach	A	50	eqtl	rs4786546	50	2		0.3247	Yes	Top scoring non-ORF
rs3747602	G	T	chr16:4752385	48		4764766	0.928102	1	ZNF500	1.51e-18	-0.355439	Muscle_Skeletal	A	50	eqtl	rs4786546	50	2		0.3247	Yes	Top scoring non-ORF
rs3747602	G	T	chr16:4752385	48		4764766	0.928102	1	ZNF500	1.02e-17	-0.340484	Skin_Not_Sun_Exposed_Suprapubic	A	50	eqtl	rs4786546	50	2		0.3247	Yes	Top scoring non-ORF
rs3747602	G	T	chr16:4752385	48		4764766	0.928102	1	ZNF500	1.24e-17	-0.412903	Colon_Transverse	A	50	eqtl	rs4786546	50	2		0.3247	Yes	Top scoring non-ORF
rs3747602	G	T	chr16:4752385	48		4764766	0.928102	1	ZNF500	2.71e-16	-0.488481	Colon_Sigmoid	A	50	eqtl	rs4786546	50	2		0.3247	Yes	Top scoring non-ORF
rs3747602	G	T	chr16:4752385	48		4764766	0.928102	1	ZNF500	4.5e-16	-0.432159	Heart_Atrial_Appendage	A	50	eqtl	rs4786546	50	2		0.3247	Yes	Top scoring non-ORF
rs3747602	G	T	chr16:4752385	48		4764766	0.928102	1	ZNF500	9.12e-13	-0.585013	Adrenal_Gland	A	50	eqtl	rs4786546	50	2		0.3247	Yes	Top scoring non-ORF
rs3747602	G	T	chr16:4752385	48		4764766	0.928102	1	ZNF500	4.29e-12	-0.358956	Heart_Left_Ventricle	A	50	eqtl	rs4786546	50	2		0.3247	Yes	Top scoring non-ORF
rs3747602	G	T	chr16:4752385	48		4764766	0.928102	1	ZNF500	7.12e-11	-0.649073	Uterus	A	50	eqtl	rs4786546	50	2		0.3247	Yes	Top scoring non-ORF
rs3747602	G	T	chr16:4752385	48		4764766	0.928102	1	ZNF500	1.19e-10	-0.468407	Spleen	A	50	eqtl	rs4786546	50	2		0.3247	Yes	Top scoring non-ORF
rs3747602	G	T	chr16:4752385	48		4756184	0.922692	1	ZNF500	6.21e-23	0.68907	eye	T	50	eqtl	rs9937064	50	2		0.3247	Yes	Top scoring non-ORF
rs3747602	G	T	chr16:4752385	48		4756184	0.922692	1	ZNF500	6.84e-24	-0.383601	Esophagus_Mucosa	T	50	eqtl	rs9937064	50	2		0.3247	Yes	Top scoring non-ORF
rs3747602	G	T	chr16:4752385	48		4756184	0.922692	1	ZNF500	4.47e-15	-0.574226	Pancreas	T	50	eqtl	rs9937064	50	2		0.3247	Yes	Top scoring non-ORF
rs3747602	G	T	chr16:4752385	48		4758259	0.86891	1	ZNF500	4.48e-09	-0.262	lung	C	50	eqtl	rs9935103	50	2		0.3247	Yes	Top scoring non-ORF
rs3747602	G	T	chr16:4752385	48		4748071	0.861312	1	ZNF500	5.59e-12	-0.630826	Brain_Putamen_basal_ganglia	G	50	eqtl	rs17137242	50	2		0.3247	Yes	Top scoring non-ORF
rs3747602	G	T	chr16:4752385	48		4744872	0.82835	1	ZNF500	3.17e-23	-0.126215	Skin	T	50	eqtl	rs2075469	50	2		0.3247	Yes	Top scoring non-ORF
rs3747602	G	T	chr16:4752385	48		4747456	0.824733	1	ZNF500	0	-0.564	brain	na	50	eqtl	rs17853375	50	2		0.3247	Yes	Top scoring non-ORF
rs3747602	G	T	chr16:4752385	48		4745553	0.816436	1	ZNF500	8.08e-12	-0.469789	Brain_Nucleus_accumbens_basal_ganglia	G	50	eqtl	rs741694	50	2		0.3247	Yes	Top scoring non-ORF
rs3747602	G	T	chr16:4752385	48		.	.	.	ZNF500	.	.	.	.	5	inldint	.	50	2		0.3247	Yes	Top scoring non-ORF
rs3747602	G	T	chr16:4752385	48		.	.	.	HMOX2	.	.	.	.	1	inldint250kb	.	1	3		0.0065
rs3747602	G	T	chr16:4752385	48		.	.	.	CDIP1	.	.	.	.	1	inldint250kb	.	1	3		0.0065
rs3747602	G	T	chr16:4752385	48		.	.	.	C16orf96	.	.	.	.	1	inldint250kb	.	1	3		0.0065
rs3747602	G	T	chr16:4752385	48		.	.	.	UBALD1	.	.	.	.	1	inldint250kb	.	1	3		0.0065
rs3747602	G	T	chr16:4752385	48		.	.	.	MGRN1	.	.	.	.	1	inldint250kb	.	1	3		0.0065
rs3747602	G	T	chr16:4752385	48		.	.	.	NUDT16L1	.	.	.	.	1	inldint250kb	.	1	3		0.0065
rs3747602	G	T	chr16:4752385	48		.	.	.	ANKS3	.	.	.	.	1	inldint250kb	.	1	3		0.0065
rs3747602	G	T	chr16:4752385	48		.	.	.	2019-09-12	.	.	.	.	1	inldint250kb	.	1	3		0.0065
rs3747602	G	T	chr16:4752385	48		.	.	.	SMIM22	.	.	.	.	1	inldint250kb	.	1	3		0.0065
rs3747602	G	T	chr16:4752385	48		.	.	.	ROGDI	.	.	.	.	1	inldint250kb	.	1	3		0.0065
rs3747602	G	T	chr16:4752385	48		.	.	.	GLYR1	.	.	.	.	1	inldint250kb	.	1	3		0.0065
rs3747602	G	T	chr16:4752385	48		.	.	.	UBN1	.	.	.	.	1	inldint250kb	.	1	3		0.0065
rs3747602	G	T	chr16:4752385	48		.	.	.	PPL	.	.	.	.	1	inldint250kb	.	1	3		0.0065
rs3747602	G	T	chr16:4752385	48		.	.	.	SEC14L5	.	.	.	.	1	inldint250kb	.	1	3		0.0065
rs535064984	C	T	chr17:7116978	8		.	.	.	ASGR2	.	.	.	.	5	inldint	.	5	1		0.1282
rs535064984	C	T	chr17:7116978	8		.	.	.	ASGR1	.	.	.	.	5	inldint	.	5	1		0.1282	Yes	Top scoring, closest
rs535064984	C	T	chr17:7116978	8		.	.	.	ALOX12	.	.	.	.	1	inldint250kb	.	1	2		0.0256
rs535064984	C	T	chr17:7116978	8		.	.	.	RNASEK	.	.	.	.	1	inldint250kb	.	1	2		0.0256
rs535064984	C	T	chr17:7116978	8		.	.	.	C17orf49	.	.	.	.	1	inldint250kb	.	1	2		0.0256
rs535064984	C	T	chr17:7116978	8		.	.	.	BCL6B	.	.	.	.	1	inldint250kb	.	1	2		0.0256
rs535064984	C	T	chr17:7116978	8		.	.	.	SLC16A13	.	.	.	.	1	inldint250kb	.	1	2		0.0256
rs535064984	C	T	chr17:7116978	8		.	.	.	SLC16A11	.	.	.	.	1	inldint250kb	.	1	2		0.0256
rs535064984	C	T	chr17:7116978	8		.	.	.	CLEC10A	.	.	.	.	1	inldint250kb	.	1	2		0.0256
rs535064984	C	T	chr17:7116978	8		.	.	.	DLG4	.	.	.	.	1	inldint250kb	.	1	2		0.0256
rs535064984	C	T	chr17:7116978	8		.	.	.	ACADVL	.	.	.	.	1	inldint250kb	.	1	2		0.0256
rs535064984	C	T	chr17:7116978	8		.	.	.	DVL2	.	.	.	.	1	inldint250kb	.	1	2		0.0256
rs535064984	C	T	chr17:7116978	8		.	.	.	PHF23	.	.	.	.	1	inldint250kb	.	1	2		0.0256
rs535064984	C	T	chr17:7116978	8		.	.	.	GABARAP	.	.	.	.	1	inldint250kb	.	1	2		0.0256
rs535064984	C	T	chr17:7116978	8		.	.	.	CTDNEP1	.	.	.	.	1	inldint250kb	.	1	2		0.0256
rs535064984	C	T	chr17:7116978	8		.	.	.	ELP5	.	.	.	.	1	inldint250kb	.	1	2		0.0256
rs535064984	C	T	chr17:7116978	8		.	.	.	CLDN7	.	.	.	.	1	inldint250kb	.	1	2		0.0256
rs535064984	C	T	chr17:7116978	8		.	.	.	SLC2A4	.	.	.	.	1	inldint250kb	.	1	2		0.0256
rs535064984	C	T	chr17:7116978	8		.	.	.	YBX2	.	.	.	.	1	inldint250kb	.	1	2		0.0256
rs535064984	C	T	chr17:7116978	8		.	.	.	EIF5A	.	.	.	.	1	inldint250kb	.	1	2		0.0256
rs535064984	C	T	chr17:7116978	8		.	.	.	GPS2	.	.	.	.	1	inldint250kb	.	1	2		0.0256
rs535064984	C	T	chr17:7116978	8		.	.	.	NEURL4	.	.	.	.	1	inldint250kb	.	1	2		0.0256
rs535064984	C	T	chr17:7116978	8		.	.	.	ACAP1	.	.	.	.	1	inldint250kb	.	1	2		0.0256
rs535064984	C	T	chr17:7116978	8		.	.	.	KCTD11	.	.	.	.	1	inldint250kb	.	1	2		0.0256
rs535064984	C	T	chr17:7116978	8		.	.	.	TMEM95	.	.	.	.	1	inldint250kb	.	1	2		0.0256
rs535064984	C	T	chr17:7116978	8		.	.	.	TNK1	.	.	.	.	1	inldint250kb	.	1	2		0.0256
rs535064984	C	T	chr17:7116978	8		.	.	.	PLSCR3	.	.	.	.	1	inldint250kb	.	1	2		0.0256
rs535064984	C	T	chr17:7116978	8		.	.	.	TMEM256	.	.	.	.	1	inldint250kb	.	1	2		0.0256
rs535064984	C	T	chr17:7116978	8		.	.	.	NLGN2	.	.	.	.	1	inldint250kb	.	1	2		0.0256
rs535064984	C	T	chr17:7116978	8		.	.	.	SPEM1	.	.	.	.	1	inldint250kb	.	1	2		0.0256
rs535064984	C	T	chr17:7116978	8		.	.	.	SPEM2	.	.	.	.	1	inldint250kb	.	1	2		0.0256
rs55789050	T	A	chr17:9890100	87		9889451	0.997253	1	GLP2R	0	GLP2R|MODERATE|missense_variant|NP_004237.1:p.Asp470Asn	multiple	A	30	vep_mod	rs17681684	60	1		0.5217	Yes	Top scoring, Prob>0.5
rs55789050	T	A	chr17:9890100	87		9870740	0.971681	1	GLP2R	0	GLP2R|MODERATE|splice_region_variant|NM_004246.2:c.1057-7T>G	multiple	G	30	vep_mod	rs17810279	60	1		0.5217	Yes	Top scoring, Prob>0.5
rs55789050	T	A	chr17:9890100	87		.	.	.	GLP2R	.	.	.	.	5	inldint	.	60	1		0.5217	Yes	Top scoring, Prob>0.5
rs55789050	T	A	chr17:9890100	87		9874276	0.971603	1	DHRS7C	0.000248401	0.596155	kidneyG	A	50	eqtl	rs55673552	50	2		0.4348
rs55789050	T	A	chr17:9890100	87		.	.	.	DHRS7C	.	.	.	.	1	inldint250kb	.	50	2		0.4348
rs55789050	T	A	chr17:9890100	87		.	.	.	CFAP52	.	.	.	.	1	inldint250kb	.	1	3		0.0087
rs55789050	T	A	chr17:9890100	87		.	.	.	USP43	.	.	.	.	1	inldint250kb	.	1	3		0.0087
rs55789050	T	A	chr17:9890100	87		.	.	.	GSG1L2	.	.	.	.	1	inldint250kb	.	1	3		0.0087
rs55789050	T	A	chr17:9890100	87		.	.	.	RCVRN	.	.	.	.	1	inldint250kb	.	1	3		0.0087
rs55789050	T	A	chr17:9890100	87		.	.	.	GAS7	.	.	.	.	1	inldint250kb	.	1	3		0.0087
rs34523089	T	C	chr17:58358748	1		58358748	1	1	MTMR4	0.00116803	-0.663933	kidneyG	T	50	eqtl	rs34523089	50	1		0.5618	Yes	Top scoring, Prob>0.5
rs34523089	T	C	chr17:58358748	1		.	.	.	MTMR4	.	.	.	.	1	inldint250kb	.	50	1		0.5618	Yes	Top scoring, Prob>0.5
rs34523089	T	C	chr17:58358748	1		58358748	1	1	RNF43	0	RNF43|MODERATE|missense_variant|NP_060233.3:p.Arg343His	multiple	T	30	vep_mod	rs34523089	30	2		0.3371
rs34523089	T	C	chr17:58358748	1		58358748	1	1	RNF43	0	RNF43|MODERATE|missense_variant|NP_001292473.1:p.Arg343His	multiple	T	30	vep_mod	rs34523089	30	2		0.3371
rs34523089	T	C	chr17:58358748	1		58358748	1	1	RNF43	0	RNF43|MODERATE|missense_variant|NP_001292474.1:p.Arg216His	multiple	T	30	vep_mod	rs34523089	30	2		0.3371
rs34523089	T	C	chr17:58358748	1		.	.	.	RNF43	.	.	.	.	5	inldint	.	30	2		0.3371
rs34523089	T	C	chr17:58358748	1		.	.	.	EPX	.	.	.	.	1	inldint250kb	.	1	3		0.0112
rs34523089	T	C	chr17:58358748	1		.	.	.	MKS1	.	.	.	.	1	inldint250kb	.	1	3		0.0112
rs34523089	T	C	chr17:58358748	1		.	.	.	LPO	.	.	.	.	1	inldint250kb	.	1	3		0.0112
rs34523089	T	C	chr17:58358748	1		.	.	.	MPO	.	.	.	.	1	inldint250kb	.	1	3		0.0112
rs34523089	T	C	chr17:58358748	1		.	.	.	TSPOAP1	.	.	.	.	1	inldint250kb	.	1	3		0.0112
rs34523089	T	C	chr17:58358748	1		.	.	.	SUPT4H1	.	.	.	.	1	inldint250kb	.	1	3		0.0112
rs34523089	T	C	chr17:58358748	1		.	.	.	HSF5	.	.	.	.	1	inldint250kb	.	1	3		0.0112
rs34523089	T	C	chr17:58358748	1		.	.	.	2019-09-04	.	.	.	.	1	inldint250kb	.	1	3		0.0112
rs34523089	T	C	chr17:58358748	1		.	.	.	TEX14	.	.	.	.	1	inldint250kb	.	1	3		0.0112
rs77262773	T	C	chr17:69253570	3		69253570	1	1	ABCA5	0	ABCA5|MODERATE|splice_region_variant|NM_018672.4:c.4415+3G>A	multiple	T	30	vep_mod	rs77262773	30	1		0.4412	Yes	Top scoring, closest
rs77262773	T	C	chr17:69253570	3		69253570	1	1	ABCA5	0	ABCA5|MODERATE|splice_region_variant|NM_172232.3:c.4415+3G>A	multiple	T	30	vep_mod	rs77262773	30	1		0.4412	Yes	Top scoring, closest
rs77262773	T	C	chr17:69253570	3		.	.	.	ABCA5	.	.	.	.	5	inldint	.	30	1		0.4412	Yes	Top scoring, closest
rs77262773	T	C	chr17:69253570	3		69085137	0.86768	1	ABCA6	0	ABCA6|MODERATE|missense_variant|NP_525023.2:p.Cys1359Arg	multiple	G	30	vep_mod	rs77542162	30	1		0.4412
rs77262773	T	C	chr17:69253570	3		.	.	.	ABCA6	.	.	.	.	5	inldint	.	30	1		0.4412
rs77262773	T	C	chr17:69253570	3		.	.	.	ABCA10	.	.	.	.	5	inldint	.	5	2		0.0735
rs77262773	T	C	chr17:69253570	3		.	.	.	ABCA8	.	.	.	.	1	inldint250kb	.	1	3		0.0147
rs77262773	T	C	chr17:69253570	3		.	.	.	ABCA9	.	.	.	.	1	inldint250kb	.	1	3		0.0147
rs77262773	T	C	chr17:69253570	3		.	.	.	MAP2K6	.	.	.	.	1	inldint250kb	.	1	3		0.0147
rs1542752	T	C	chr17:74942005	5		74942005	1	1	OTOP3	0	OTOP3|MODERATE|missense_variant|NP_839947.1:p.Ser199Pro	multiple	C	30	vep_mod	rs1542752	30	1		0.6	Yes	Top scoring, Prob>0.5
rs1542752	T	C	chr17:74942005	5		74942005	1	1	OTOP3	0	OTOP3|MODERATE|missense_variant|NP_001258934.1:p.Ser181Pro	multiple	C	30	vep_mod	rs1542752	30	1		0.6	Yes	Top scoring, Prob>0.5
rs1542752	T	C	chr17:74942005	5		.	.	.	OTOP3	.	.	.	.	5	inldint	.	30	1		0.6	Yes	Top scoring, Prob>0.5
rs1542752	T	C	chr17:74942005	5		.	.	.	RAB37	.	.	.	.	1	inldint250kb	.	1	2		0.02
rs1542752	T	C	chr17:74942005	5		.	.	.	CD300LF	.	.	.	.	1	inldint250kb	.	1	2		0.02
rs1542752	T	C	chr17:74942005	5		.	.	.	SLC9A3R1	.	.	.	.	1	inldint250kb	.	1	2		0.02
rs1542752	T	C	chr17:74942005	5		.	.	.	NAT9	.	.	.	.	1	inldint250kb	.	1	2		0.02
rs1542752	T	C	chr17:74942005	5		.	.	.	TMEM104	.	.	.	.	1	inldint250kb	.	1	2		0.02
rs1542752	T	C	chr17:74942005	5		.	.	.	GRIN2C	.	.	.	.	1	inldint250kb	.	1	2		0.02
rs1542752	T	C	chr17:74942005	5		.	.	.	FDXR	.	.	.	.	1	inldint250kb	.	1	2		0.02
rs1542752	T	C	chr17:74942005	5		.	.	.	FADS6	.	.	.	.	1	inldint250kb	.	1	2		0.02
rs1542752	T	C	chr17:74942005	5		.	.	.	USH1G	.	.	.	.	1	inldint250kb	.	1	2		0.02
rs1542752	T	C	chr17:74942005	5		.	.	.	OTOP2	.	.	.	.	1	inldint250kb	.	1	2		0.02
rs1542752	T	C	chr17:74942005	5		.	.	.	HID1	.	.	.	.	1	inldint250kb	.	1	2		0.02
rs1542752	T	C	chr17:74942005	5		.	.	.	CDR2L	.	.	.	.	1	inldint250kb	.	1	2		0.02
rs1542752	T	C	chr17:74942005	5		.	.	.	MRPL58	.	.	.	.	1	inldint250kb	.	1	2		0.02
rs1542752	T	C	chr17:74942005	5		.	.	.	KCTD2	.	.	.	.	1	inldint250kb	.	1	2		0.02
rs1542752	T	C	chr17:74942005	5		.	.	.	ATP5PD	.	.	.	.	1	inldint250kb	.	1	2		0.02
rs1542752	T	C	chr17:74942005	5		.	.	.	SLC16A5	.	.	.	.	1	inldint250kb	.	1	2		0.02
rs1542752	T	C	chr17:74942005	5		.	.	.	ARMC7	.	.	.	.	1	inldint250kb	.	1	2		0.02
rs1542752	T	C	chr17:74942005	5		.	.	.	NT5C	.	.	.	.	1	inldint250kb	.	1	2		0.02
rs1542752	T	C	chr17:74942005	5		.	.	.	JPT1	.	.	.	.	1	inldint250kb	.	1	2		0.02
rs1542752	T	C	chr17:74942005	5		.	.	.	SUMO2	.	.	.	.	1	inldint250kb	.	1	2		0.02
rs708686	T	C	chr19:5840608	1		.	.	.	SAFB2	.	.	.	.	1	inldint250kb	.	1	1		0.0556
rs708686	T	C	chr19:5840608	1		.	.	.	SAFB	.	.	.	.	1	inldint250kb	.	1	1		0.0556
rs708686	T	C	chr19:5840608	1		.	.	.	MICOS13	.	.	.	.	1	inldint250kb	.	1	1		0.0556
rs708686	T	C	chr19:5840608	1		.	.	.	HSD11B1L	.	.	.	.	1	inldint250kb	.	1	1		0.0556
rs708686	T	C	chr19:5840608	1		.	.	.	RPL36	.	.	.	.	1	inldint250kb	.	1	1		0.0556
rs708686	T	C	chr19:5840608	1		.	.	.	LONP1	.	.	.	.	1	inldint250kb	.	1	1		0.0556
rs708686	T	C	chr19:5840608	1		.	.	.	CATSPERD	.	.	.	.	1	inldint250kb	.	1	1		0.0556
rs708686	T	C	chr19:5840608	1		.	.	.	PRR22	.	.	.	.	1	inldint250kb	.	1	1		0.0556
rs708686	T	C	chr19:5840608	1		.	.	.	DUS3L	.	.	.	.	1	inldint250kb	.	1	1		0.0556
rs708686	T	C	chr19:5840608	1		.	.	.	NRTN	.	.	.	.	1	inldint250kb	.	1	1		0.0556
rs708686	T	C	chr19:5840608	1		.	.	.	FUT6	.	.	.	.	1	inldint250kb	.	1	1		0.0556	Yes	Top scoring, closest
rs708686	T	C	chr19:5840608	1		.	.	.	FUT3	.	.	.	.	1	inldint250kb	.	1	1		0.0556
rs708686	T	C	chr19:5840608	1		.	.	.	FUT5	.	.	.	.	1	inldint250kb	.	1	1		0.0556
rs708686	T	C	chr19:5840608	1		.	.	.	NDUFA11	.	.	.	.	1	inldint250kb	.	1	1		0.0556
rs708686	T	C	chr19:5840608	1		.	.	.	VMAC	.	.	.	.	1	inldint250kb	.	1	1		0.0556
rs708686	T	C	chr19:5840608	1		.	.	.	CAPS	.	.	.	.	1	inldint250kb	.	1	1		0.0556
rs708686	T	C	chr19:5840608	1		.	.	.	RANBP3	.	.	.	.	1	inldint250kb	.	1	1		0.0556
rs708686	T	C	chr19:5840608	1		.	.	.	RFX2	.	.	.	.	1	inldint250kb	.	1	1		0.0556
rs4808802	C	G	chr19:18467063	94		18438739	0.928282	1	CCDC124	0.000557599	-0.420411	kidneyG	G	50	eqtl	rs10420384	50	1		0.2874
rs4808802	C	G	chr19:18467063	94		18464640	0.928585	1	ELL	7.39e-18	0.220662	Whole_Blood	T	50	eqtl	rs7246788	50	1		0.2874	Yes	Top scoring, top eQTL
rs4808802	C	G	chr19:18467063	94		18414891	0.889966	1	ELL	5.63e-42	0.136581	LCL	T	50	eqtl	rs7258891	50	1		0.2874	Yes	Top scoring, top eQTL
rs4808802	C	G	chr19:18467063	94		.	.	.	ELL	.	.	.	.	5	inldint	.	50	1		0.2874	Yes	Top scoring, top eQTL
rs4808802	C	G	chr19:18467063	94		18434976	0.927887	1	SSBP4	1.02e-50	-14.9782	blood	T	50	eqtl	rs1045631	50	1		0.2874
rs4808802	C	G	chr19:18467063	94		18511889	0.839994	1	SSBP4	6.408	na	MRC	na	50	eqtl	rs6512271	50	1		0.2874
rs4808802	C	G	chr19:18467063	94		.	.	.	SSBP4	.	.	.	.	5	inldint	.	50	1		0.2874
rs4808802	C	G	chr19:18467063	94		.	.	.	ISYNA1	.	.	.	.	5	inldint	.	5	2		0.0287
rs4808802	C	G	chr19:18467063	94		.	.	.	CRLF1	.	.	.	.	1	inldint250kb	.	1	3		0.0057
rs4808802	C	G	chr19:18467063	94		.	.	.	CRTC1	.	.	.	.	1	inldint250kb	.	1	3		0.0057
rs4808802	C	G	chr19:18467063	94		.	.	.	FKBP8	.	.	.	.	1	inldint250kb	.	1	3		0.0057
rs4808802	C	G	chr19:18467063	94		.	.	.	GDF15	.	.	.	.	1	inldint250kb	.	1	3		0.0057
rs4808802	C	G	chr19:18467063	94		.	.	.	IFI30	.	.	.	.	1	inldint250kb	.	1	3		0.0057
rs4808802	C	G	chr19:18467063	94		.	.	.	IQCN	.	.	.	.	1	inldint250kb	.	1	3		0.0057
rs4808802	C	G	chr19:18467063	94		.	.	.	JUND	.	.	.	.	1	inldint250kb	.	1	3		0.0057
rs4808802	C	G	chr19:18467063	94		.	.	.	KLHL26	.	.	.	.	1	inldint250kb	.	1	3		0.0057
rs4808802	C	G	chr19:18467063	94		.	.	.	KXD1	.	.	.	.	1	inldint250kb	.	1	3		0.0057
rs4808802	C	G	chr19:18467063	94		.	.	.	LRRC25	.	.	.	.	1	inldint250kb	.	1	3		0.0057
rs4808802	C	G	chr19:18467063	94		.	.	.	LSM4	.	.	.	.	1	inldint250kb	.	1	3		0.0057
rs4808802	C	G	chr19:18467063	94		.	.	.	MPV17L2	.	.	.	.	1	inldint250kb	.	1	3		0.0057
rs4808802	C	G	chr19:18467063	94		.	.	.	PDE4C	.	.	.	.	1	inldint250kb	.	1	3		0.0057
rs4808802	C	G	chr19:18467063	94		.	.	.	PGPEP1	.	.	.	.	1	inldint250kb	.	1	3		0.0057
rs4808802	C	G	chr19:18467063	94		.	.	.	PIK3R2	.	.	.	.	1	inldint250kb	.	1	3		0.0057
rs4808802	C	G	chr19:18467063	94		.	.	.	RAB3A	.	.	.	.	1	inldint250kb	.	1	3		0.0057
rs4808802	C	G	chr19:18467063	94		.	.	.	REX1BD	.	.	.	.	1	inldint250kb	.	1	3		0.0057
rs4808802	C	G	chr19:18467063	94		.	.	.	TMEM59L	.	.	.	.	1	inldint250kb	.	1	3		0.0057
rs4808802	C	G	chr19:18467063	94		.	.	.	UBA52	.	.	.	.	1	inldint250kb	.	1	3		0.0057
rs2005682	T	A	chr19:35456759	11		.	.	.	FAM187B	.	.	.	.	1	inldint250kb	.	1	1		0.0455
rs2005682	T	A	chr19:35456759	11		.	.	.	LSR	.	.	.	.	1	inldint250kb	.	1	1		0.0455
rs2005682	T	A	chr19:35456759	11		.	.	.	USF2	.	.	.	.	1	inldint250kb	.	1	1		0.0455
rs2005682	T	A	chr19:35456759	11		.	.	.	HAMP	.	.	.	.	1	inldint250kb	.	1	1		0.0455	Yes	Top scoring, iron gene
rs2005682	T	A	chr19:35456759	11		.	.	.	MAG	.	.	.	.	1	inldint250kb	.	1	1		0.0455
rs2005682	T	A	chr19:35456759	11		.	.	.	CD22	.	.	.	.	1	inldint250kb	.	1	1		0.0455
rs2005682	T	A	chr19:35456759	11		.	.	.	FFAR1	.	.	.	.	1	inldint250kb	.	1	1		0.0455
rs2005682	T	A	chr19:35456759	11		.	.	.	FFAR3	.	.	.	.	1	inldint250kb	.	1	1		0.0455
rs2005682	T	A	chr19:35456759	11		.	.	.	GPR42	.	.	.	.	1	inldint250kb	.	1	1		0.0455
rs2005682	T	A	chr19:35456759	11		.	.	.	FFAR2	.	.	.	.	1	inldint250kb	.	1	1		0.0455
rs2005682	T	A	chr19:35456759	11		.	.	.	KRTDAP	.	.	.	.	1	inldint250kb	.	1	1		0.0455
rs2005682	T	A	chr19:35456759	11		.	.	.	DMKN	.	.	.	.	1	inldint250kb	.	1	1		0.0455
rs2005682	T	A	chr19:35456759	11		.	.	.	SBSN	.	.	.	.	1	inldint250kb	.	1	1		0.0455
rs2005682	T	A	chr19:35456759	11		.	.	.	GAPDHS	.	.	.	.	1	inldint250kb	.	1	1		0.0455
rs2005682	T	A	chr19:35456759	11		.	.	.	TMEM147	.	.	.	.	1	inldint250kb	.	1	1		0.0455
rs2005682	T	A	chr19:35456759	11		.	.	.	ATP4A	.	.	.	.	1	inldint250kb	.	1	1		0.0455
rs2005682	T	A	chr19:35456759	11		.	.	.	HAUS5	.	.	.	.	1	inldint250kb	.	1	1		0.0455
rs2005682	T	A	chr19:35456759	11		.	.	.	RBM42	.	.	.	.	1	inldint250kb	.	1	1		0.0455
rs2005682	T	A	chr19:35456759	11		.	.	.	ETV2	.	.	.	.	1	inldint250kb	.	1	1		0.0455
rs2005682	T	A	chr19:35456759	11		.	.	.	COX6B1	.	.	.	.	1	inldint250kb	.	1	1		0.0455
rs2005682	T	A	chr19:35456759	11		.	.	.	UPK1A	.	.	.	.	1	inldint250kb	.	1	1		0.0455
rs2005682	T	A	chr19:35456759	11		.	.	.	ZBTB32	.	.	.	.	1	inldint250kb	.	1	1		0.0455
rs601338	G	A	chr19:48703417	49		48703417	1	1	FUT2	2.86e-22	0.159817	Skin	G	50	eqtl	rs601338	150	1		0.5495	Yes	Top scoring, Prob>0.5
rs601338	G	A	chr19:48703417	49		48703417	1	1	FUT2	0	FUT2|HIGH|stop_gained|NP_001091107.1:p.Trp154Ter	multiple	A	150	vep_high	rs601338	150	1		0.5495	Yes	Top scoring, Prob>0.5
rs601338	G	A	chr19:48703417	49		48703417	1	1	FUT2	0	FUT2|HIGH|stop_gained|NP_000502.4:p.Trp154Ter	multiple	A	150	vep_high	rs601338	150	1		0.5495	Yes	Top scoring, Prob>0.5
rs601338	G	A	chr19:48703417	49		48702851	0.998903	1	FUT2	1.38e-102	-0.724176	Esophagus_Mucosa	G	50	eqtl	rs679574	150	1		0.5495	Yes	Top scoring, Prob>0.5
rs601338	G	A	chr19:48703417	49		48702851	0.998903	1	FUT2	4.11e-40	-0.941081	Pancreas	G	50	eqtl	rs679574	150	1		0.5495	Yes	Top scoring, Prob>0.5
rs601338	G	A	chr19:48703417	49		48702851	0.998903	1	FUT2	5.03e-30	-0.583026	Skin_Not_Sun_Exposed_Suprapubic	G	50	eqtl	rs679574	150	1		0.5495	Yes	Top scoring, Prob>0.5
rs601338	G	A	chr19:48703417	49		48702851	0.998903	1	FUT2	2.76e-20	-0.283086	Stomach	G	50	eqtl	rs679574	150	1		0.5495	Yes	Top scoring, Prob>0.5
rs601338	G	A	chr19:48703417	49		48702851	0.998903	1	FUT2	1.44e-18	-0.659867	Minor_Salivary_Gland	G	50	eqtl	rs679574	150	1		0.5495	Yes	Top scoring, Prob>0.5
rs601338	G	A	chr19:48703417	49		48702851	0.998903	1	FUT2	2.89e-10	-0.351328	Small_Intestine_Terminal_Ileum	G	50	eqtl	rs679574	150	1		0.5495	Yes	Top scoring, Prob>0.5
rs601338	G	A	chr19:48703417	49		48702888	0.998658	1	FUT2	1.42e-25	-0.408668	Skin_Sun_Exposed_Lower_leg	C	50	eqtl	rs516316	150	1		0.5495	Yes	Top scoring, Prob>0.5
rs601338	G	A	chr19:48703417	49		48704394	0.901528	1	FUT2	1.34e-15	-0.27116	Colon_Transverse	C	50	eqtl	rs570794	150	1		0.5495	Yes	Top scoring, Prob>0.5
rs601338	G	A	chr19:48703417	49		48703728	0.90022	1	FUT2	0	FUT2|MODERATE|missense_variant|NP_001091107.1:p.Gly258Ser	multiple	A	30	vep_mod	rs602662	150	1		0.5495	Yes	Top scoring, Prob>0.5
rs601338	G	A	chr19:48703417	49		48703728	0.90022	1	FUT2	0	FUT2|MODERATE|missense_variant|NP_000502.4:p.Gly258Ser	multiple	A	30	vep_mod	rs602662	150	1		0.5495	Yes	Top scoring, Prob>0.5
rs601338	G	A	chr19:48703417	49		48705721	0.89526	1	FUT2	1.45e-10	-0.40431	Pituitary	G	50	eqtl	rs632111	150	1		0.5495	Yes	Top scoring, Prob>0.5
rs601338	G	A	chr19:48703417	49		48705111	0.888181	1	FUT2	1.22e-10	-0.3534	adipose	C	50	eqtl	rs2432132	150	1		0.5495	Yes	Top scoring, Prob>0.5
rs601338	G	A	chr19:48703417	49		48703346	0.804736	-1	FUT2	2.04e-08	0.0738	blood	T	50	eqtl	rs281377	150	1		0.5495	Yes	Top scoring, Prob>0.5
rs601338	G	A	chr19:48703417	49		.	.	.	FUT2	.	.	.	.	5	inldint	.	150	1		0.5495	Yes	Top scoring, Prob>0.5
rs601338	G	A	chr19:48703417	49		48702851	0.998903	1	NTN5	5.82e-25	-0.548	adipose	C	50	eqtl	rs679574	50	2		0.1832
rs601338	G	A	chr19:48703417	49		48702851	0.998903	1	NTN5	1.98e-13	0.347094	Skin_Not_Sun_Exposed_Suprapubic	G	50	eqtl	rs679574	50	2		0.1832
rs601338	G	A	chr19:48703417	49		48702851	0.998903	1	NTN5	8.78e-249	-0.4245	blood	C	50	eqtl	rs679574	50	2		0.1832
rs601338	G	A	chr19:48703417	49		48702888	0.998658	1	NTN5	1.46e-20	0.322355	Thyroid	C	50	eqtl	rs516316	50	2		0.1832
rs601338	G	A	chr19:48703417	49		48704461	0.902048	1	NTN5	4.35e-193	-29.6415	blood	T	50	eqtl	rs569970	50	2		0.1832
rs601338	G	A	chr19:48703417	49		48703346	0.804736	-1	MAMSTR	5.92e-20	-0.396	brain	na	50	eqtl	rs281377	50	2		0.1832
rs601338	G	A	chr19:48703417	49		.	.	.	NTN5	.	.	.	.	1	inldint250kb	.	50	2		0.1832
rs601338	G	A	chr19:48703417	49		.	.	.	MAMSTR	.	.	.	.	1	inldint250kb	.	50	2		0.1832
rs601338	G	A	chr19:48703417	49		.	.	.	GRWD1	.	.	.	.	1	inldint250kb	.	1	3		0.0037
rs601338	G	A	chr19:48703417	49		.	.	.	KCNJ14	.	.	.	.	1	inldint250kb	.	1	3		0.0037
rs601338	G	A	chr19:48703417	49		.	.	.	CYTH2	.	.	.	.	1	inldint250kb	.	1	3		0.0037
rs601338	G	A	chr19:48703417	49		.	.	.	LMTK3	.	.	.	.	1	inldint250kb	.	1	3		0.0037
rs601338	G	A	chr19:48703417	49		.	.	.	SULT2B1	.	.	.	.	1	inldint250kb	.	1	3		0.0037
rs601338	G	A	chr19:48703417	49		.	.	.	FAM83E	.	.	.	.	1	inldint250kb	.	1	3		0.0037
rs601338	G	A	chr19:48703417	49		.	.	.	SPACA4	.	.	.	.	1	inldint250kb	.	1	3		0.0037
rs601338	G	A	chr19:48703417	49		.	.	.	RPL18	.	.	.	.	1	inldint250kb	.	1	3		0.0037
rs601338	G	A	chr19:48703417	49		.	.	.	SPHK2	.	.	.	.	1	inldint250kb	.	1	3		0.0037
rs601338	G	A	chr19:48703417	49		.	.	.	DBP	.	.	.	.	1	inldint250kb	.	1	3		0.0037
rs601338	G	A	chr19:48703417	49		.	.	.	CA11	.	.	.	.	1	inldint250kb	.	1	3		0.0037
rs601338	G	A	chr19:48703417	49		.	.	.	RASIP1	.	.	.	.	1	inldint250kb	.	1	3		0.0037
rs601338	G	A	chr19:48703417	49		.	.	.	IZUMO1	.	.	.	.	1	inldint250kb	.	1	3		0.0037
rs601338	G	A	chr19:48703417	49		.	.	.	FUT1	.	.	.	.	1	inldint250kb	.	1	3		0.0037
rs601338	G	A	chr19:48703417	49		.	.	.	FGF21	.	.	.	.	1	inldint250kb	.	1	3		0.0037
rs601338	G	A	chr19:48703417	49		.	.	.	BCAT2	.	.	.	.	1	inldint250kb	.	1	3		0.0037
rs601338	G	A	chr19:48703417	49		.	.	.	HSD17B14	.	.	.	.	1	inldint250kb	.	1	3		0.0037
rs601338	G	A	chr19:48703417	49		.	.	.	PLEKHA4	.	.	.	.	1	inldint250kb	.	1	3		0.0037
rs601338	G	A	chr19:48703417	49		.	.	.	PPP1R15A	.	.	.	.	1	inldint250kb	.	1	3		0.0037
rs601338	G	A	chr19:48703417	49		.	.	.	TULP2	.	.	.	.	1	inldint250kb	.	1	3		0.0037
rs601338	G	A	chr19:48703417	49		.	.	.	NUCB1	.	.	.	.	1	inldint250kb	.	1	3		0.0037
rs601338	G	A	chr19:48703417	49		.	.	.	DHDH	.	.	.	.	1	inldint250kb	.	1	3		0.0037
rs601338	G	A	chr19:48703417	49		.	.	.	BAX	.	.	.	.	1	inldint250kb	.	1	3		0.0037
rs143041401	A	G	chr19:49046859	1		.	.	.	BCAT2	.	.	.	.	1	inldint250kb	.	1	1		0.037
rs143041401	A	G	chr19:49046859	1		.	.	.	HSD17B14	.	.	.	.	1	inldint250kb	.	1	1		0.037
rs143041401	A	G	chr19:49046859	1		.	.	.	PLEKHA4	.	.	.	.	1	inldint250kb	.	1	1		0.037
rs143041401	A	G	chr19:49046859	1		.	.	.	PPP1R15A	.	.	.	.	1	inldint250kb	.	1	1		0.037
rs143041401	A	G	chr19:49046859	1		.	.	.	TULP2	.	.	.	.	1	inldint250kb	.	1	1		0.037
rs143041401	A	G	chr19:49046859	1		.	.	.	NUCB1	.	.	.	.	1	inldint250kb	.	1	1		0.037
rs143041401	A	G	chr19:49046859	1		.	.	.	DHDH	.	.	.	.	1	inldint250kb	.	1	1		0.037
rs143041401	A	G	chr19:49046859	1		.	.	.	BAX	.	.	.	.	1	inldint250kb	.	1	1		0.037
rs143041401	A	G	chr19:49046859	1		.	.	.	FTL	.	.	.	.	1	inldint250kb	.	1	1		0.037	Yes	Top scoring, iron gene
rs143041401	A	G	chr19:49046859	1		.	.	.	GYS1	.	.	.	.	1	inldint250kb	.	1	1		0.037
rs143041401	A	G	chr19:49046859	1		.	.	.	RUVBL2	.	.	.	.	1	inldint250kb	.	1	1		0.037
rs143041401	A	G	chr19:49046859	1		.	.	.	LHB	.	.	.	.	1	inldint250kb	.	1	1		0.037
rs143041401	A	G	chr19:49046859	1		.	.	.	CGB3	.	.	.	.	1	inldint250kb	.	1	1		0.037
rs143041401	A	G	chr19:49046859	1		.	.	.	CGB2	.	.	.	.	1	inldint250kb	.	1	1		0.037
rs143041401	A	G	chr19:49046859	1		.	.	.	CGB1	.	.	.	.	1	inldint250kb	.	1	1		0.037
rs143041401	A	G	chr19:49046859	1		.	.	.	CGB5	.	.	.	.	1	inldint250kb	.	1	1		0.037
rs143041401	A	G	chr19:49046859	1		.	.	.	CGB8	.	.	.	.	1	inldint250kb	.	1	1		0.037
rs143041401	A	G	chr19:49046859	1		.	.	.	CGB7	.	.	.	.	1	inldint250kb	.	1	1		0.037
rs143041401	A	G	chr19:49046859	1		.	.	.	NTF4	.	.	.	.	1	inldint250kb	.	1	1		0.037
rs143041401	A	G	chr19:49046859	1		.	.	.	KCNA7	.	.	.	.	1	inldint250kb	.	1	1		0.037
rs143041401	A	G	chr19:49046859	1		.	.	.	SNRNP70	.	.	.	.	1	inldint250kb	.	1	1		0.037
rs143041401	A	G	chr19:49046859	1		.	.	.	LIN7B	.	.	.	.	1	inldint250kb	.	1	1		0.037
rs143041401	A	G	chr19:49046859	1		.	.	.	C19orf73	.	.	.	.	1	inldint250kb	.	1	1		0.037
rs143041401	A	G	chr19:49046859	1		.	.	.	PPFIA3	.	.	.	.	1	inldint250kb	.	1	1		0.037
rs143041401	A	G	chr19:49046859	1		.	.	.	HRC	.	.	.	.	1	inldint250kb	.	1	1		0.037
rs143041401	A	G	chr19:49046859	1		.	.	.	TRPM4	.	.	.	.	1	inldint250kb	.	1	1		0.037
rs143041401	A	G	chr19:49046859	1		.	.	.	SLC6A16	.	.	.	.	1	inldint250kb	.	1	1		0.037
rs112727702	T	G	chr19:49587947	41		49584619	0.999881	1	PRR12	1.84e-17	0.253292	Esophagus_Muscularis	C	50	eqtl	rs2890072	50	1		0.3788
rs112727702	T	G	chr19:49587947	41		49588745	0.99988	1	PRR12	3.04e-19	0.306226	Artery_Aorta	G	50	eqtl	rs2288921	50	1		0.3788
rs112727702	T	G	chr19:49587947	41		49584416	0.999764	1	PRR12	3.13e-24	0.5894	Brain_Cerebellum	T	50	eqtl	rs2379088	50	1		0.3788
rs112727702	T	G	chr19:49587947	41		49584416	0.999764	1	PRR12	2.81e-15	0.483017	Pancreas	T	50	eqtl	rs2379088	50	1		0.3788
rs112727702	T	G	chr19:49587947	41		49584416	0.999764	1	PRR12	1.02e-11	0.275877	Esophagus_Gastroesophageal_Junction	T	50	eqtl	rs2379088	50	1		0.3788
rs112727702	T	G	chr19:49587947	41		49586653	0.999761	1	PRR12	1.56e-14	7.6823	blood	C	50	eqtl	rs8113357	50	1		0.3788
rs112727702	T	G	chr19:49587947	41		49586653	0.999761	1	PRR12	2.2e-14	0.274028	Breast_Mammary_Tissue	C	50	eqtl	rs8113357	50	1		0.3788
rs112727702	T	G	chr19:49587947	41		49590315	0.999304	1	PRR12	3.49e-14	0.1177	blood	G	50	eqtl	rs7249925	50	1		0.3788
rs112727702	T	G	chr19:49587947	41		49582823	0.994728	1	PRR12	9.81e-14	0.202526	Cells_Transformed_fibroblasts	G	50	eqtl	rs10421333	50	1		0.3788
rs112727702	T	G	chr19:49587947	41		49594290	0.989496	1	PRR12	6.21e-14	0.396848	Stomach	G	50	eqtl	rs7251877	50	1		0.3788
rs112727702	T	G	chr19:49587947	41		49594290	0.989496	1	PRR12	8.33e-14	0.247095	Adipose_Subcutaneous	G	50	eqtl	rs7251877	50	1		0.3788
rs112727702	T	G	chr19:49587947	41		49594290	0.989496	1	PRR12	5.95e-12	0.491641	Brain_Cerebellar_Hemisphere	G	50	eqtl	rs7251877	50	1		0.3788
rs112727702	T	G	chr19:49587947	41		49594527	0.979061	1	PRR12	1.49e-22	0.306836	Lung	C	50	eqtl	rs10414643	50	1		0.3788
rs112727702	T	G	chr19:49587947	41		49594527	0.979061	1	PRR12	1.51e-15	0.22247	Adipose_Visceral_Omentum	C	50	eqtl	rs10414643	50	1		0.3788
rs112727702	T	G	chr19:49587947	41		49575019	0.927379	1	PRR12	8.6e-30	0.358054	Nerve_Tibial	C	50	eqtl	rs2379087	50	1		0.3788
rs112727702	T	G	chr19:49587947	41		.	.	.	PRR12	.	.	.	.	5	inldint	.	50	1		0.3788
rs112727702	T	G	chr19:49587947	41		49584619	0.999881	1	PRRG2	2.96e-17	0.263349	Skin_Not_Sun_Exposed_Suprapubic	C	50	eqtl	rs2890072	50	1		0.3788	Yes	Top scoring, top eQTL
rs112727702	T	G	chr19:49587947	41		49569969	0.995534	1	PRRG2	4.21e-11	0.571594	Liver	G	50	eqtl	rs7254718	50	1		0.3788	Yes	Top scoring, top eQTL
rs112727702	T	G	chr19:49587947	41		49564251	0.995186	1	PRRG2	4.75e-32	-0.738778	STARNET_Liver	A	50	eqtl	rs10412446	50	1		0.3788	Yes	Top scoring, top eQTL
rs112727702	T	G	chr19:49587947	41		49582823	0.994728	1	PRRG2	1.35e-35	0.296293	Skin_Sun_Exposed_Lower_leg	G	50	eqtl	rs10421333	50	1		0.3788	Yes	Top scoring, top eQTL
rs112727702	T	G	chr19:49587947	41		49575019	0.927379	1	PRRG2	6.92e-19	0.1345	blood	C	50	eqtl	rs2379087	50	1		0.3788	Yes	Top scoring, top eQTL
rs112727702	T	G	chr19:49587947	41		.	.	.	PRRG2	.	.	.	.	5	inldint	.	50	1		0.3788	Yes	Top scoring, top eQTL
rs112727702	T	G	chr19:49587947	41		.	.	.	NOSIP	.	.	.	.	5	inldint	.	5	2		0.0379
rs112727702	T	G	chr19:49587947	41		.	.	.	ADM5	.	.	.	.	1	inldint250kb	.	1	3		0.0076
rs112727702	T	G	chr19:49587947	41		.	.	.	ALDH16A1	.	.	.	.	1	inldint250kb	.	1	3		0.0076
rs112727702	T	G	chr19:49587947	41		.	.	.	AP2A1	.	.	.	.	1	inldint250kb	.	1	3		0.0076
rs112727702	T	G	chr19:49587947	41		.	.	.	BCL2L12	.	.	.	.	1	inldint250kb	.	1	3		0.0076
rs112727702	T	G	chr19:49587947	41		.	.	.	CCDC155	.	.	.	.	1	inldint250kb	.	1	3		0.0076
rs112727702	T	G	chr19:49587947	41		.	.	.	CD37	.	.	.	.	1	inldint250kb	.	1	3		0.0076
rs112727702	T	G	chr19:49587947	41		.	.	.	CPT1C	.	.	.	.	1	inldint250kb	.	1	3		0.0076
rs112727702	T	G	chr19:49587947	41		.	.	.	DKKL1	.	.	.	.	1	inldint250kb	.	1	3		0.0076
rs112727702	T	G	chr19:49587947	41		.	.	.	FCGRT	.	.	.	.	1	inldint250kb	.	1	3		0.0076
rs112727702	T	G	chr19:49587947	41		.	.	.	FLT3LG	.	.	.	.	1	inldint250kb	.	1	3		0.0076
rs112727702	T	G	chr19:49587947	41		.	.	.	FUZ	.	.	.	.	1	inldint250kb	.	1	3		0.0076
rs112727702	T	G	chr19:49587947	41		.	.	.	GFY	.	.	.	.	1	inldint250kb	.	1	3		0.0076
rs112727702	T	G	chr19:49587947	41		.	.	.	IRF3	.	.	.	.	1	inldint250kb	.	1	3		0.0076
rs112727702	T	G	chr19:49587947	41		.	.	.	MED25	.	.	.	.	1	inldint250kb	.	1	3		0.0076
rs112727702	T	G	chr19:49587947	41		.	.	.	PIH1D1	.	.	.	.	1	inldint250kb	.	1	3		0.0076
rs112727702	T	G	chr19:49587947	41		.	.	.	PRMT1	.	.	.	.	1	inldint250kb	.	1	3		0.0076
rs112727702	T	G	chr19:49587947	41		.	.	.	PTH2	.	.	.	.	1	inldint250kb	.	1	3		0.0076
rs112727702	T	G	chr19:49587947	41		.	.	.	PTOV1	.	.	.	.	1	inldint250kb	.	1	3		0.0076
rs112727702	T	G	chr19:49587947	41		.	.	.	RCN3	.	.	.	.	1	inldint250kb	.	1	3		0.0076
rs112727702	T	G	chr19:49587947	41		.	.	.	RPL13A	.	.	.	.	1	inldint250kb	.	1	3		0.0076
rs112727702	T	G	chr19:49587947	41		.	.	.	RPS11	.	.	.	.	1	inldint250kb	.	1	3		0.0076
rs112727702	T	G	chr19:49587947	41		.	.	.	RRAS	.	.	.	.	1	inldint250kb	.	1	3		0.0076
rs112727702	T	G	chr19:49587947	41		.	.	.	SCAF1	.	.	.	.	1	inldint250kb	.	1	3		0.0076
rs112727702	T	G	chr19:49587947	41		.	.	.	SLC17A7	.	.	.	.	1	inldint250kb	.	1	3		0.0076
rs112727702	T	G	chr19:49587947	41		.	.	.	SLC6A16	.	.	.	.	1	inldint250kb	.	1	3		0.0076
rs112727702	T	G	chr19:49587947	41		.	.	.	TEAD2	.	.	.	.	1	inldint250kb	.	1	3		0.0076
rs112727702	T	G	chr19:49587947	41		.	.	.	TSKS	.	.	.	.	1	inldint250kb	.	1	3		0.0076
rs1260326	T	C	chr2:27508073	6		27508073	1	1	C2orf16	3.35e-25	-0.574964	STARNET_Liver	T	50	eqtl	rs1260326	50	1		0.3704
rs1260326	T	C	chr2:27508073	6		.	.	.	C2orf16	.	.	.	.	1	inldint250kb	.	50	1		0.3704
rs1260326	T	C	chr2:27508073	6		27508073	1	1	GCKR	0	GCKR|MODERATE|missense_variant|NP_001477.2:p.Leu446Pro	multiple	C	30	vep_mod	rs1260326	30	2		0.2222	Yes	Top scoring non-ORF
rs1260326	T	C	chr2:27508073	6		.	.	.	GCKR	.	.	.	.	5	inldint	.	30	2		0.2222	Yes	Top scoring non-ORF
rs1260326	T	C	chr2:27508073	6		.	.	.	SNX17	.	.	.	.	5	inldint	.	5	3		0.037
rs1260326	T	C	chr2:27508073	6		.	.	.	ZNF513	.	.	.	.	5	inldint	.	5	3		0.037
rs1260326	T	C	chr2:27508073	6		.	.	.	PPM1G	.	.	.	.	5	inldint	.	5	3		0.037
rs1260326	T	C	chr2:27508073	6		.	.	.	NRBP1	.	.	.	.	5	inldint	.	5	3		0.037
rs1260326	T	C	chr2:27508073	6		.	.	.	KRTCAP3	.	.	.	.	5	inldint	.	5	3		0.037
rs1260326	T	C	chr2:27508073	6		.	.	.	IFT172	.	.	.	.	5	inldint	.	5	3		0.037
rs1260326	T	C	chr2:27508073	6		.	.	.	FNDC4	.	.	.	.	5	inldint	.	5	3		0.037
rs1260326	T	C	chr2:27508073	6		.	.	.	ABHD1	.	.	.	.	1	inldint250kb	.	1	4		0.0074
rs1260326	T	C	chr2:27508073	6		.	.	.	PREB	.	.	.	.	1	inldint250kb	.	1	4		0.0074
rs1260326	T	C	chr2:27508073	6		.	.	.	PRR30	.	.	.	.	1	inldint250kb	.	1	4		0.0074
rs1260326	T	C	chr2:27508073	6		.	.	.	TCF23	.	.	.	.	1	inldint250kb	.	1	4		0.0074
rs1260326	T	C	chr2:27508073	6		.	.	.	SLC5A6	.	.	.	.	1	inldint250kb	.	1	4		0.0074
rs1260326	T	C	chr2:27508073	6		.	.	.	ATRAID	.	.	.	.	1	inldint250kb	.	1	4		0.0074
rs1260326	T	C	chr2:27508073	6		.	.	.	CAD	.	.	.	.	1	inldint250kb	.	1	4		0.0074
rs1260326	T	C	chr2:27508073	6		.	.	.	SLC30A3	.	.	.	.	1	inldint250kb	.	1	4		0.0074
rs1260326	T	C	chr2:27508073	6		.	.	.	DNAJC5G	.	.	.	.	1	inldint250kb	.	1	4		0.0074
rs1260326	T	C	chr2:27508073	6		.	.	.	TRIM54	.	.	.	.	1	inldint250kb	.	1	4		0.0074
rs1260326	T	C	chr2:27508073	6		.	.	.	UCN	.	.	.	.	1	inldint250kb	.	1	4		0.0074
rs1260326	T	C	chr2:27508073	6		.	.	.	MPV17	.	.	.	.	1	inldint250kb	.	1	4		0.0074
rs1260326	T	C	chr2:27508073	6		.	.	.	GTF3C2	.	.	.	.	1	inldint250kb	.	1	4		0.0074
rs1260326	T	C	chr2:27508073	6		.	.	.	EIF2B4	.	.	.	.	1	inldint250kb	.	1	4		0.0074
rs1260326	T	C	chr2:27508073	6		.	.	.	ZNF512	.	.	.	.	1	inldint250kb	.	1	4		0.0074
rs1260326	T	C	chr2:27508073	6		.	.	.	CCDC121	.	.	.	.	1	inldint250kb	.	1	4		0.0074
rs1260326	T	C	chr2:27508073	6		.	.	.	GPN1	.	.	.	.	1	inldint250kb	.	1	4		0.0074
rs1260326	T	C	chr2:27508073	6		.	.	.	SUPT7L	.	.	.	.	1	inldint250kb	.	1	4		0.0074
rs1260326	T	C	chr2:27508073	6		.	.	.	SLC4A1AP	.	.	.	.	1	inldint250kb	.	1	4		0.0074
rs1260326	T	C	chr2:27508073	6		.	.	.	MRPL33	.	.	.	.	1	inldint250kb	.	1	4		0.0074
rs6757653	T	C	chr2:28948938	86		28950125	0.995894	1	WDR43	2.21e-14	0.0862588	Skin	T	50	eqtl	rs4666143	50	1		0.8621	Yes	Top scoring, Prob>0.5
rs6757653	T	C	chr2:28948938	86		.	.	.	WDR43	.	.	.	.	5	inldint	.	50	1		0.8621	Yes	Top scoring, Prob>0.5
rs6757653	T	C	chr2:28948938	86		.	.	.	PLB1	.	.	.	.	1	inldint250kb	.	1	2		0.0172
rs6757653	T	C	chr2:28948938	86		.	.	.	PPP1CB	.	.	.	.	1	inldint250kb	.	1	2		0.0172
rs6757653	T	C	chr2:28948938	86		.	.	.	SPDYA	.	.	.	.	1	inldint250kb	.	1	2		0.0172
rs6757653	T	C	chr2:28948938	86		.	.	.	TRMT61B	.	.	.	.	1	inldint250kb	.	1	2		0.0172
rs6757653	T	C	chr2:28948938	86		.	.	.	TOGARAM2	.	.	.	.	1	inldint250kb	.	1	2		0.0172
rs6757653	T	C	chr2:28948938	86		.	.	.	PCARE	.	.	.	.	1	inldint250kb	.	1	2		0.0172
rs6757653	T	C	chr2:28948938	86		.	.	.	CLIP4	.	.	.	.	1	inldint250kb	.	1	2		0.0172
rs6757653	T	C	chr2:28948938	86		.	.	.	ALK	.	.	.	.	1	inldint250kb	.	1	2		0.0172
rs12693541	C	T	chr2:189553964	16		.	.	.	SLC40A1	.	.	.	.	5	inldint	.	5	1		0.4167	Yes	Single top scoring
rs12693541	C	T	chr2:189553964	16		.	.	.	WDR75	.	.	.	.	1	inldint250kb	.	1	2		0.0833
rs12693541	C	T	chr2:189553964	16		.	.	.	ASDURF	.	.	.	.	1	inldint250kb	.	1	2		0.0833
rs12693541	C	T	chr2:189553964	16		.	.	.	ASNSD1	.	.	.	.	1	inldint250kb	.	1	2		0.0833
rs12693541	C	T	chr2:189553964	16		.	.	.	ANKAR	.	.	.	.	1	inldint250kb	.	1	2		0.0833
rs12693541	C	T	chr2:189553964	16		.	.	.	OSGEPL1	.	.	.	.	1	inldint250kb	.	1	2		0.0833
rs12693541	C	T	chr2:189553964	16		.	.	.	ORMDL1	.	.	.	.	1	inldint250kb	.	1	2		0.0833
rs12693541	C	T	chr2:189553964	16		.	.	.	PMS1	.	.	.	.	1	inldint250kb	.	1	2		0.0833
rs1250259	T	A	chr2:215435759	15		215435759	1	1	FN1	0	FN1|MODERATE|missense_variant|NP_001293059.1:p.Gln15Leu	multiple	A	30	vep_mod	rs1250259	30	1		0.9677	Yes	Top scoring, Prob>0.5
rs1250259	T	A	chr2:215435759	15		215435759	1	1	FN1	0	FN1|MODERATE|missense_variant|NP_997641.1:p.Gln15Leu	multiple	A	30	vep_mod	rs1250259	30	1		0.9677	Yes	Top scoring, Prob>0.5
rs1250259	T	A	chr2:215435759	15		215435759	1	1	FN1	0	FN1|MODERATE|missense_variant|NP_997639.1:p.Gln15Leu	multiple	A	30	vep_mod	rs1250259	30	1		0.9677	Yes	Top scoring, Prob>0.5
rs1250259	T	A	chr2:215435759	15		215435759	1	1	FN1	0	FN1|MODERATE|missense_variant|NP_997643.1:p.Gln15Leu	multiple	A	30	vep_mod	rs1250259	30	1		0.9677	Yes	Top scoring, Prob>0.5
rs1250259	T	A	chr2:215435759	15		215435759	1	1	FN1	0	FN1|MODERATE|missense_variant|NP_001293060.1:p.Gln15Leu	multiple	A	30	vep_mod	rs1250259	30	1		0.9677	Yes	Top scoring, Prob>0.5
rs1250259	T	A	chr2:215435759	15		215435759	1	1	FN1	0	FN1|MODERATE|missense_variant|NP_997647.1:p.Gln15Leu	multiple	A	30	vep_mod	rs1250259	30	1		0.9677	Yes	Top scoring, Prob>0.5
rs1250259	T	A	chr2:215435759	15		215435759	1	1	FN1	0	FN1|MODERATE|missense_variant|NP_001293058.1:p.Gln15Leu	multiple	A	30	vep_mod	rs1250259	30	1		0.9677	Yes	Top scoring, Prob>0.5
rs1250259	T	A	chr2:215435759	15		215435759	1	1	FN1	0	FN1|MODERATE|missense_variant|NP_473375.2:p.Gln15Leu	multiple	A	30	vep_mod	rs1250259	30	1		0.9677	Yes	Top scoring, Prob>0.5
rs1250259	T	A	chr2:215435759	15		215435759	1	1	FN1	0	FN1|MODERATE|missense_variant|NP_002017.1:p.Gln15Leu	multiple	A	30	vep_mod	rs1250259	30	1		0.9677	Yes	Top scoring, Prob>0.5
rs1250259	T	A	chr2:215435759	15		215435759	1	1	FN1	0	FN1|MODERATE|missense_variant|NP_001293061.1:p.Gln15Leu	multiple	A	30	vep_mod	rs1250259	30	1		0.9677	Yes	Top scoring, Prob>0.5
rs1250259	T	A	chr2:215435759	15		.	.	.	FN1	.	.	.	.	5	inldint	.	30	1		0.9677	Yes	Top scoring, Prob>0.5
rs1250259	T	A	chr2:215435759	15		.	.	.	ATIC	.	.	.	.	1	inldint250kb	.	1	2		0.0323
rs13007705	T	C	chr2:238160555	14		.	.	.	ERFE	.	.	.	.	5	inldint	.	5	1		0.2632	Yes	Top scoring, closest
rs13007705	T	C	chr2:238160555	14		.	.	.	ILKAP	.	.	.	.	5	inldint	.	5	1		0.2632
rs13007705	T	C	chr2:238160555	14		.	.	.	RAMP1	.	.	.	.	1	inldint250kb	.	1	2		0.0526
rs13007705	T	C	chr2:238160555	14		.	.	.	UBE2F	.	.	.	.	1	inldint250kb	.	1	2		0.0526
rs13007705	T	C	chr2:238160555	14		.	.	.	SCLY	.	.	.	.	1	inldint250kb	.	1	2		0.0526
rs13007705	T	C	chr2:238160555	14		.	.	.	ESPNL	.	.	.	.	1	inldint250kb	.	1	2		0.0526
rs13007705	T	C	chr2:238160555	14		.	.	.	KLHL30	.	.	.	.	1	inldint250kb	.	1	2		0.0526
rs13007705	T	C	chr2:238160555	14		.	.	.	HES6	.	.	.	.	1	inldint250kb	.	1	2		0.0526
rs13007705	T	C	chr2:238160555	14		.	.	.	PER2	.	.	.	.	1	inldint250kb	.	1	2		0.0526
rs13007705	T	C	chr2:238160555	14		.	.	.	TRAF3IP1	.	.	.	.	1	inldint250kb	.	1	2		0.0526
rs13007705	T	C	chr2:238160555	14		.	.	.	ASB1	.	.	.	.	1	inldint250kb	.	1	2		0.0526
rs1132274	A	C	chr20:17615510	9		17615510	1	1	RRBP1	0	RRBP1|MODERATE|missense_variant|NP_001036041.1:p.Arg891Leu	multiple	A	30	vep_mod	rs1132274	50	1		0.9259	Yes	Top scoring, Prob>0.5
rs1132274	A	C	chr20:17615510	9		17615510	1	1	RRBP1	0	RRBP1|MODERATE|missense_variant|NP_004578.2:p.Arg891Leu	multiple	A	30	vep_mod	rs1132274	50	1		0.9259	Yes	Top scoring, Prob>0.5
rs1132274	A	C	chr20:17615510	9		17619469	0.971179	1	RRBP1	6.613	na	MRC	na	50	eqtl	rs1054787	50	1		0.9259	Yes	Top scoring, Prob>0.5
rs1132274	A	C	chr20:17615510	9		.	.	.	RRBP1	.	.	.	.	5	inldint	.	50	1		0.9259	Yes	Top scoring, Prob>0.5
rs1132274	A	C	chr20:17615510	9		.	.	.	PCSK2	.	.	.	.	1	inldint250kb	.	1	2		0.0185
rs1132274	A	C	chr20:17615510	9		.	.	.	BFSP1	.	.	.	.	1	inldint250kb	.	1	2		0.0185
rs1132274	A	C	chr20:17615510	9		.	.	.	DSTN	.	.	.	.	1	inldint250kb	.	1	2		0.0185
rs1132274	A	C	chr20:17615510	9		.	.	.	BANF2	.	.	.	.	1	inldint250kb	.	1	2		0.0185
rs6029148	A	G	chr20:40495768	10		.	.	.	MAFB	.	.	.	.	1	inldint250kb	.	1	1		1
rs855791	A	G	chr22:37066896	5		37066896	1	1	TMPRSS6	0	TMPRSS6|MODERATE|missense_variant|NP_705837.1:p.Val736Ala	multiple	G	30	vep_mod	rs855791	30	1		0.7143	Yes	Top scoring, Prob>0.5
rs855791	A	G	chr22:37066896	5		37066896	1	1	TMPRSS6	0	TMPRSS6|MODERATE|missense_variant|NP_001275929.1:p.Val749Ala	multiple	G	30	vep_mod	rs855791	30	1		0.7143	Yes	Top scoring, Prob>0.5
rs855791	A	G	chr22:37066896	5		37066896	1	1	TMPRSS6	0	TMPRSS6|MODERATE|missense_variant|NP_001275930.1:p.Val727Ala	multiple	G	30	vep_mod	rs855791	30	1		0.7143	Yes	Top scoring, Prob>0.5
rs855791	A	G	chr22:37066896	5		.	.	.	TMPRSS6	.	.	.	.	5	inldint	.	30	1		0.7143	Yes	Top scoring, Prob>0.5
rs855791	A	G	chr22:37066896	5		.	.	.	PVALB	.	.	.	.	1	inldint250kb	.	1	2		0.0238
rs855791	A	G	chr22:37066896	5		.	.	.	NCF4	.	.	.	.	1	inldint250kb	.	1	2		0.0238
rs855791	A	G	chr22:37066896	5		.	.	.	CSF2RB	.	.	.	.	1	inldint250kb	.	1	2		0.0238
rs855791	A	G	chr22:37066896	5		.	.	.	TEX33	.	.	.	.	1	inldint250kb	.	1	2		0.0238
rs855791	A	G	chr22:37066896	5		.	.	.	TST	.	.	.	.	1	inldint250kb	.	1	2		0.0238
rs855791	A	G	chr22:37066896	5		.	.	.	MPST	.	.	.	.	1	inldint250kb	.	1	2		0.0238
rs855791	A	G	chr22:37066896	5		.	.	.	KCTD17	.	.	.	.	1	inldint250kb	.	1	2		0.0238
rs855791	A	G	chr22:37066896	5		.	.	.	IL2RB	.	.	.	.	1	inldint250kb	.	1	2		0.0238
rs855791	A	G	chr22:37066896	5		.	.	.	C1QTNF6	.	.	.	.	1	inldint250kb	.	1	2		0.0238
rs855791	A	G	chr22:37066896	5		.	.	.	SSTR3	.	.	.	.	1	inldint250kb	.	1	2		0.0238
rs855791	A	G	chr22:37066896	5		.	.	.	RAC2	.	.	.	.	1	inldint250kb	.	1	2		0.0238
rs855791	A	G	chr22:37066896	5		.	.	.	CYTH4	.	.	.	.	1	inldint250kb	.	1	2		0.0238
rs773570300	T	TG	chr22:37074634	1		37074634	1	1	TMPRSS6	0	TMPRSS6|HIGH|frameshift_variant|NP_001275930.1:p.Asn473ThrfsTer63	multiple	T	150	vep_high	rs773570300	150	1		0.9317	Yes	Top scoring, Prob>0.5
rs773570300	T	TG	chr22:37074634	1		37074634	1	1	TMPRSS6	0	TMPRSS6|HIGH|frameshift_variant|NP_705837.1:p.Asn482ThrfsTer63	multiple	T	150	vep_high	rs773570300	150	1		0.9317	Yes	Top scoring, Prob>0.5
rs773570300	T	TG	chr22:37074634	1		37074634	1	1	TMPRSS6	0	TMPRSS6|HIGH|frameshift_variant|NP_001275929.1:p.Asn473ThrfsTer63	multiple	T	150	vep_high	rs773570300	150	1		0.9317	Yes	Top scoring, Prob>0.5
rs773570300	T	TG	chr22:37074634	1		.	.	.	TMPRSS6	.	.	.	.	5	inldint	.	150	1		0.9317	Yes	Top scoring, Prob>0.5
rs773570300	T	TG	chr22:37074634	1		.	.	.	NCF4	.	.	.	.	1	inldint250kb	.	1	2		0.0062
rs773570300	T	TG	chr22:37074634	1		.	.	.	CSF2RB	.	.	.	.	1	inldint250kb	.	1	2		0.0062
rs773570300	T	TG	chr22:37074634	1		.	.	.	TEX33	.	.	.	.	1	inldint250kb	.	1	2		0.0062
rs773570300	T	TG	chr22:37074634	1		.	.	.	TST	.	.	.	.	1	inldint250kb	.	1	2		0.0062
rs773570300	T	TG	chr22:37074634	1		.	.	.	MPST	.	.	.	.	1	inldint250kb	.	1	2		0.0062
rs773570300	T	TG	chr22:37074634	1		.	.	.	KCTD17	.	.	.	.	1	inldint250kb	.	1	2		0.0062
rs773570300	T	TG	chr22:37074634	1		.	.	.	IL2RB	.	.	.	.	1	inldint250kb	.	1	2		0.0062
rs773570300	T	TG	chr22:37074634	1		.	.	.	C1QTNF6	.	.	.	.	1	inldint250kb	.	1	2		0.0062
rs773570300	T	TG	chr22:37074634	1		.	.	.	SSTR3	.	.	.	.	1	inldint250kb	.	1	2		0.0062
rs773570300	T	TG	chr22:37074634	1		.	.	.	RAC2	.	.	.	.	1	inldint250kb	.	1	2		0.0062
rs773570300	T	TG	chr22:37074634	1		.	.	.	CYTH4	.	.	.	.	1	inldint250kb	.	1	2		0.0062
rs762752083	T	G	chr3:52502023	4		52502023	1	1	STAB1	0	STAB1|HIGH|stop_gained|NP_055951.2:p.Glu117Ter	multiple	T	150	vep_high	rs762752083	150	1		0.6912	Yes	Top scoring, Prob>0.5
rs762752083	T	G	chr3:52502023	4		.	.	.	STAB1	.	.	.	.	5	inldint	.	150	1		0.6912	Yes	Top scoring, Prob>0.5
rs762752083	T	G	chr3:52502023	4		.	.	.	DNAH1	.	.	.	.	5	inldint	.	5	2		0.023
rs762752083	T	G	chr3:52502023	4		.	.	.	BAP1	.	.	.	.	5	inldint	.	5	2		0.023
rs762752083	T	G	chr3:52502023	4		.	.	.	PHF7	.	.	.	.	5	inldint	.	5	2		0.023
rs762752083	T	G	chr3:52502023	4		.	.	.	SEMA3G	.	.	.	.	5	inldint	.	5	2		0.023
rs762752083	T	G	chr3:52502023	4		.	.	.	TNNC1	.	.	.	.	5	inldint	.	5	2		0.023
rs762752083	T	G	chr3:52502023	4		.	.	.	NISCH	.	.	.	.	5	inldint	.	5	2		0.023
rs762752083	T	G	chr3:52502023	4		.	.	.	NT5DC2	.	.	.	.	5	inldint	.	5	2		0.023
rs762752083	T	G	chr3:52502023	4		.	.	.	SMIM4	.	.	.	.	5	inldint	.	5	2		0.023
rs762752083	T	G	chr3:52502023	4		.	.	.	PBRM1	.	.	.	.	5	inldint	.	5	2		0.023
rs762752083	T	G	chr3:52502023	4		.	.	.	GNL3	.	.	.	.	5	inldint	.	5	2		0.023
rs762752083	T	G	chr3:52502023	4		.	.	.	POC1A	.	.	.	.	1	inldint250kb	.	1	3		0.0046
rs762752083	T	G	chr3:52502023	4		.	.	.	ALAS1	.	.	.	.	1	inldint250kb	.	1	3		0.0046
rs762752083	T	G	chr3:52502023	4		.	.	.	TLR9	.	.	.	.	1	inldint250kb	.	1	3		0.0046
rs762752083	T	G	chr3:52502023	4		.	.	.	TWF2	.	.	.	.	1	inldint250kb	.	1	3		0.0046
rs762752083	T	G	chr3:52502023	4		.	.	.	PPM1M	.	.	.	.	1	inldint250kb	.	1	3		0.0046
rs762752083	T	G	chr3:52502023	4		.	.	.	WDR82	.	.	.	.	1	inldint250kb	.	1	3		0.0046
rs762752083	T	G	chr3:52502023	4		.	.	.	GLYCTK	.	.	.	.	1	inldint250kb	.	1	3		0.0046
rs762752083	T	G	chr3:52502023	4		.	.	.	GLT8D1	.	.	.	.	1	inldint250kb	.	1	3		0.0046
rs762752083	T	G	chr3:52502023	4		.	.	.	SPCS1	.	.	.	.	1	inldint250kb	.	1	3		0.0046
rs762752083	T	G	chr3:52502023	4		.	.	.	NEK4	.	.	.	.	1	inldint250kb	.	1	3		0.0046
rs762752083	T	G	chr3:52502023	4		.	.	.	ITIH1	.	.	.	.	1	inldint250kb	.	1	3		0.0046
rs762752083	T	G	chr3:52502023	4		.	.	.	ITIH3	.	.	.	.	1	inldint250kb	.	1	3		0.0046
rs762752083	T	G	chr3:52502023	4		.	.	.	ITIH4	.	.	.	.	1	inldint250kb	.	1	3		0.0046
rs762752083	T	G	chr3:52502023	4		.	.	.	MUSTN1	.	.	.	.	1	inldint250kb	.	1	3		0.0046
rs762752083	T	G	chr3:52502023	4		.	.	.	STIMATE-MUSTN1	.	.	.	.	1	inldint250kb	.	1	3		0.0046
rs762752083	T	G	chr3:52502023	4		.	.	.	STIMATE	.	.	.	.	1	inldint250kb	.	1	3		0.0046
rs762752083	T	G	chr3:52502023	4		.	.	.	SFMBT1	.	.	.	.	1	inldint250kb	.	1	3		0.0046
rs750717575	A	G	chr3:52502709	1		52502709	1	1	STAB1	0	STAB1|MODERATE|missense_variant|NP_055951.2:p.Gly189Ser	multiple	A	30	vep_mod	rs750717575	30	1		0.6667	Yes	Top scoring, Prob>0.5
rs750717575	A	G	chr3:52502709	1		.	.	.	STAB1	.	.	.	.	5	inldint	.	30	1		0.6667	Yes	Top scoring, Prob>0.5
rs750717575	A	G	chr3:52502709	1		.	.	.	WDR82	.	.	.	.	1	inldint250kb	.	1	2		0.0222
rs750717575	A	G	chr3:52502709	1		.	.	.	GLYCTK	.	.	.	.	1	inldint250kb	.	1	2		0.0222
rs750717575	A	G	chr3:52502709	1		.	.	.	DNAH1	.	.	.	.	1	inldint250kb	.	1	2		0.0222
rs750717575	A	G	chr3:52502709	1		.	.	.	BAP1	.	.	.	.	1	inldint250kb	.	1	2		0.0222
rs750717575	A	G	chr3:52502709	1		.	.	.	PHF7	.	.	.	.	1	inldint250kb	.	1	2		0.0222
rs750717575	A	G	chr3:52502709	1		.	.	.	SEMA3G	.	.	.	.	1	inldint250kb	.	1	2		0.0222
rs750717575	A	G	chr3:52502709	1		.	.	.	TNNC1	.	.	.	.	1	inldint250kb	.	1	2		0.0222
rs750717575	A	G	chr3:52502709	1		.	.	.	NISCH	.	.	.	.	1	inldint250kb	.	1	2		0.0222
rs750717575	A	G	chr3:52502709	1		.	.	.	NT5DC2	.	.	.	.	1	inldint250kb	.	1	2		0.0222
rs750717575	A	G	chr3:52502709	1		.	.	.	SMIM4	.	.	.	.	1	inldint250kb	.	1	2		0.0222
rs750717575	A	G	chr3:52502709	1		.	.	.	PBRM1	.	.	.	.	1	inldint250kb	.	1	2		0.0222
rs750717575	A	G	chr3:52502709	1		.	.	.	GNL3	.	.	.	.	1	inldint250kb	.	1	2		0.0222
rs750717575	A	G	chr3:52502709	1		.	.	.	GLT8D1	.	.	.	.	1	inldint250kb	.	1	2		0.0222
rs750717575	A	G	chr3:52502709	1		.	.	.	SPCS1	.	.	.	.	1	inldint250kb	.	1	2		0.0222
rs750717575	A	G	chr3:52502709	1		.	.	.	NEK4	.	.	.	.	1	inldint250kb	.	1	2		0.0222
rs745795585	A	G	chr3:52505379	1		52505379	1	1	STAB1	0	STAB1|MODERATE|missense_variant|NP_055951.2:p.Glu527Lys	multiple	A	30	vep_mod	rs745795585	30	1		0.4615	Yes	Single top scoring
rs745795585	A	G	chr3:52505379	1		.	.	.	STAB1	.	.	.	.	5	inldint	.	30	1		0.4615	Yes	Single top scoring
rs745795585	A	G	chr3:52505379	1		.	.	.	PHF7	.	.	.	.	5	inldint	.	5	2		0.0769
rs745795585	A	G	chr3:52505379	1		.	.	.	SEMA3G	.	.	.	.	5	inldint	.	5	2		0.0769
rs745795585	A	G	chr3:52505379	1		.	.	.	TNNC1	.	.	.	.	5	inldint	.	5	2		0.0769
rs745795585	A	G	chr3:52505379	1		.	.	.	NISCH	.	.	.	.	5	inldint	.	5	2		0.0769
rs745795585	A	G	chr3:52505379	1		.	.	.	ALAS1	.	.	.	.	1	inldint250kb	.	1	3		0.0154
rs745795585	A	G	chr3:52505379	1		.	.	.	TLR9	.	.	.	.	1	inldint250kb	.	1	3		0.0154
rs745795585	A	G	chr3:52505379	1		.	.	.	TWF2	.	.	.	.	1	inldint250kb	.	1	3		0.0154
rs745795585	A	G	chr3:52505379	1		.	.	.	PPM1M	.	.	.	.	1	inldint250kb	.	1	3		0.0154
rs745795585	A	G	chr3:52505379	1		.	.	.	WDR82	.	.	.	.	1	inldint250kb	.	1	3		0.0154
rs745795585	A	G	chr3:52505379	1		.	.	.	GLYCTK	.	.	.	.	1	inldint250kb	.	1	3		0.0154
rs745795585	A	G	chr3:52505379	1		.	.	.	DNAH1	.	.	.	.	1	inldint250kb	.	1	3		0.0154
rs745795585	A	G	chr3:52505379	1		.	.	.	BAP1	.	.	.	.	1	inldint250kb	.	1	3		0.0154
rs745795585	A	G	chr3:52505379	1		.	.	.	NT5DC2	.	.	.	.	1	inldint250kb	.	1	3		0.0154
rs745795585	A	G	chr3:52505379	1		.	.	.	SMIM4	.	.	.	.	1	inldint250kb	.	1	3		0.0154
rs745795585	A	G	chr3:52505379	1		.	.	.	PBRM1	.	.	.	.	1	inldint250kb	.	1	3		0.0154
rs745795585	A	G	chr3:52505379	1		.	.	.	GNL3	.	.	.	.	1	inldint250kb	.	1	3		0.0154
rs745795585	A	G	chr3:52505379	1		.	.	.	GLT8D1	.	.	.	.	1	inldint250kb	.	1	3		0.0154
rs745795585	A	G	chr3:52505379	1		.	.	.	SPCS1	.	.	.	.	1	inldint250kb	.	1	3		0.0154
rs745795585	A	G	chr3:52505379	1		.	.	.	NEK4	.	.	.	.	1	inldint250kb	.	1	3		0.0154
rs34216132	C	G	chr3:52693659	3		52513236	0.999992	1	STAB1	0	STAB1|MODERATE|missense_variant|NP_055951.2:p.Ser1089Gly	multiple	G	30	vep_mod	rs41292856	30	1		0.3226	Yes	Top scoring, other ind.var.
rs34216132	C	G	chr3:52693659	3		.	.	.	STAB1	.	.	.	.	5	inldint	.	30	1		0.3226	Yes	Top scoring, other ind.var.
rs34216132	C	G	chr3:52693659	3		52693659	1	1	GNL3	0	GNL3|MODERATE|missense_variant|NP_996562.1:p.Ser439Thr	multiple	C	30	vep_mod	rs34216132	30	1		0.3226
rs34216132	C	G	chr3:52693659	3		52693659	1	1	GNL3	0	GNL3|MODERATE|missense_variant|NP_996561.1:p.Ser439Thr	multiple	C	30	vep_mod	rs34216132	30	1		0.3226
rs34216132	C	G	chr3:52693659	3		52693659	1	1	GNL3	0	GNL3|MODERATE|missense_variant|NP_055181.3:p.Ser451Thr	multiple	C	30	vep_mod	rs34216132	30	1		0.3226
rs34216132	C	G	chr3:52693659	3		.	.	.	GNL3	.	.	.	.	5	inldint	.	30	1		0.3226
rs34216132	C	G	chr3:52693659	3		.	.	.	SMIM4	.	.	.	.	5	inldint	.	5	2		0.0538
rs34216132	C	G	chr3:52693659	3		.	.	.	PBRM1	.	.	.	.	5	inldint	.	5	2		0.0538
rs34216132	C	G	chr3:52693659	3		.	.	.	NT5DC2	.	.	.	.	5	inldint	.	5	2		0.0538
rs34216132	C	G	chr3:52693659	3		.	.	.	WDR82	.	.	.	.	1	inldint250kb	.	1	3		0.0108
rs34216132	C	G	chr3:52693659	3		.	.	.	TNNC1	.	.	.	.	1	inldint250kb	.	1	3		0.0108
rs34216132	C	G	chr3:52693659	3		.	.	.	STIMATE-MUSTN1	.	.	.	.	1	inldint250kb	.	1	3		0.0108
rs34216132	C	G	chr3:52693659	3		.	.	.	STIMATE	.	.	.	.	1	inldint250kb	.	1	3		0.0108
rs34216132	C	G	chr3:52693659	3		.	.	.	SPCS1	.	.	.	.	1	inldint250kb	.	1	3		0.0108
rs34216132	C	G	chr3:52693659	3		.	.	.	SFMBT1	.	.	.	.	1	inldint250kb	.	1	3		0.0108
rs34216132	C	G	chr3:52693659	3		.	.	.	SEMA3G	.	.	.	.	1	inldint250kb	.	1	3		0.0108
rs34216132	C	G	chr3:52693659	3		.	.	.	PHF7	.	.	.	.	1	inldint250kb	.	1	3		0.0108
rs34216132	C	G	chr3:52693659	3		.	.	.	NISCH	.	.	.	.	1	inldint250kb	.	1	3		0.0108
rs34216132	C	G	chr3:52693659	3		.	.	.	NEK4	.	.	.	.	1	inldint250kb	.	1	3		0.0108
rs34216132	C	G	chr3:52693659	3		.	.	.	MUSTN1	.	.	.	.	1	inldint250kb	.	1	3		0.0108
rs34216132	C	G	chr3:52693659	3		.	.	.	ITIH4	.	.	.	.	1	inldint250kb	.	1	3		0.0108
rs34216132	C	G	chr3:52693659	3		.	.	.	ITIH3	.	.	.	.	1	inldint250kb	.	1	3		0.0108
rs34216132	C	G	chr3:52693659	3		.	.	.	ITIH1	.	.	.	.	1	inldint250kb	.	1	3		0.0108
rs34216132	C	G	chr3:52693659	3		.	.	.	GLYCTK	.	.	.	.	1	inldint250kb	.	1	3		0.0108
rs34216132	C	G	chr3:52693659	3		.	.	.	GLT8D1	.	.	.	.	1	inldint250kb	.	1	3		0.0108
rs34216132	C	G	chr3:52693659	3		.	.	.	DNAH1	.	.	.	.	1	inldint250kb	.	1	3		0.0108
rs34216132	C	G	chr3:52693659	3		.	.	.	BAP1	.	.	.	.	1	inldint250kb	.	1	3		0.0108
rs7630745	C	T	chr3:66376605	21		66385758	0.928745	1	LRIG1	5.65e-233	0.4102	blood	G	50	eqtl	rs4856794	50	1		0.9091	Yes	Top scoring, Prob>0.5
rs7630745	C	T	chr3:66376605	21		.	.	.	LRIG1	.	.	.	.	5	inldint	.	50	1		0.9091	Yes	Top scoring, Prob>0.5
rs7630745	C	T	chr3:66376605	21		.	.	.	SLC25A26	.	.	.	.	5	inldint	.	5	2		0.0909
rs748587164	A	T	chr3:133757906	1		133757906	1	1	TF	0	TF|HIGH|stop_gained|NP_001054.1:p.Tyr336Ter	multiple	A	150	vep_high	rs748587164	150	1		0.8671	Yes	Top scoring, Prob>0.5
rs748587164	A	T	chr3:133757906	1		.	.	.	TF	.	.	.	.	5	inldint	.	150	1		0.8671	Yes	Top scoring, Prob>0.5
rs748587164	A	T	chr3:133757906	1		.	.	.	SRPRB	.	.	.	.	5	inldint	.	5	2		0.0289
rs748587164	A	T	chr3:133757906	1		.	.	.	RAB6B	.	.	.	.	5	inldint	.	5	2		0.0289
rs748587164	A	T	chr3:133757906	1		.	.	.	C3orf36	.	.	.	.	5	inldint	.	5	2		0.0289
rs748587164	A	T	chr3:133757906	1		.	.	.	SLCO2A1	.	.	.	.	5	inldint	.	5	2		0.0289
rs748587164	A	T	chr3:133757906	1		.	.	.	CDV3	.	.	.	.	1	inldint250kb	.	1	3		0.0058
rs748587164	A	T	chr3:133757906	1		.	.	.	TOPBP1	.	.	.	.	1	inldint250kb	.	1	3		0.0058
rs748587164	A	T	chr3:133757906	1		.	.	.	RYK	.	.	.	.	1	inldint250kb	.	1	3		0.0058
rs4854760	G	A	chr3:133779897	36		133761543	0.966474	1	RAB6B	0.000307753	-0.396485	kidneyG	A	50	eqtl	rs8177258	50	1		0.4587	Yes	Top scoring, top eQTL
rs4854760	G	A	chr3:133779897	36		.	.	.	RAB6B	.	.	.	.	1	inldint250kb	.	50	1		0.4587	Yes	Top scoring, top eQTL
rs4854760	G	A	chr3:133779897	36		133795978	0.876317	1	SRPRB	2.13e-14	-0.301213	Skin_Not_Sun_Exposed_Suprapubic	T	50	eqtl	rs9813689	50	1		0.4587
rs4854760	G	A	chr3:133779897	36		133761614	0.838413	1	SRPRB	5.46e-19	-0.230185	Skin_Sun_Exposed_Lower_leg	A	50	eqtl	rs8177260	50	1		0.4587
rs4854760	G	A	chr3:133779897	36		.	.	.	SRPRB	.	.	.	.	5	inldint	.	50	1		0.4587
rs4854760	G	A	chr3:133779897	36		.	.	.	TF	.	.	.	.	5	inldint	.	5	2		0.0459
rs4854760	G	A	chr3:133779897	36		.	.	.	C3orf36	.	.	.	.	1	inldint250kb	.	1	3		0.0092
rs4854760	G	A	chr3:133779897	36		.	.	.	CDV3	.	.	.	.	1	inldint250kb	.	1	3		0.0092
rs4854760	G	A	chr3:133779897	36		.	.	.	SLCO2A1	.	.	.	.	1	inldint250kb	.	1	3		0.0092
rs4854760	G	A	chr3:133779897	36		.	.	.	TOPBP1	.	.	.	.	1	inldint250kb	.	1	3		0.0092
rs1131262	T	C	chr3:134222476	47		134222476	1	1	RYK	0	RYK|MODERATE|missense_variant|NP_002949.2:p.Ser99Asn	multiple	T	30	vep_mod	rs1131262	50	1		0.8929	Yes	Top scoring, Prob>0.5
rs1131262	T	C	chr3:134222476	47		134222476	1	1	RYK	0	RYK|MODERATE|missense_variant|NP_001005861.1:p.Ser99Asn	multiple	T	30	vep_mod	rs1131262	50	1		0.8929	Yes	Top scoring, Prob>0.5
rs1131262	T	C	chr3:134222476	47		134164217	0.911299	1	RYK	4.62e-10	0.298725	Thyroid	A	50	eqtl	rs10935104	50	1		0.8929	Yes	Top scoring, Prob>0.5
rs1131262	T	C	chr3:134222476	47		.	.	.	RYK	.	.	.	.	5	inldint	.	50	1		0.8929	Yes	Top scoring, Prob>0.5
rs1131262	T	C	chr3:134222476	47		.	.	.	RAB6B	.	.	.	.	1	inldint250kb	.	1	2		0.0179
rs1131262	T	C	chr3:134222476	47		.	.	.	C3orf36	.	.	.	.	1	inldint250kb	.	1	2		0.0179
rs1131262	T	C	chr3:134222476	47		.	.	.	SLCO2A1	.	.	.	.	1	inldint250kb	.	1	2		0.0179
rs1131262	T	C	chr3:134222476	47		.	.	.	AMOTL2	.	.	.	.	1	inldint250kb	.	1	2		0.0179
rs1131262	T	C	chr3:134222476	47		.	.	.	ANAPC13	.	.	.	.	1	inldint250kb	.	1	2		0.0179
rs1131262	T	C	chr3:134222476	47		.	.	.	CEP63	.	.	.	.	1	inldint250kb	.	1	2		0.0179
rs3817672	C	T	chr3:196073940	34		196073940	1	1	TFRC	0	TFRC|MODERATE|missense_variant|NP_003225.2:p.Gly142Ser	multiple	T	30	vep_mod	rs3817672	30	1		0.7895	Yes	Top scoring, Prob>0.5
rs3817672	C	T	chr3:196073940	34		196073940	1	1	TFRC	0	TFRC|MODERATE|missense_variant|NP_001300894.1:p.Gly61Ser	multiple	T	30	vep_mod	rs3817672	30	1		0.7895	Yes	Top scoring, Prob>0.5
rs3817672	C	T	chr3:196073940	34		196073940	1	1	TFRC	0	TFRC|MODERATE|missense_variant|NP_001121620.1:p.Gly142Ser	multiple	T	30	vep_mod	rs3817672	30	1		0.7895	Yes	Top scoring, Prob>0.5
rs3817672	C	T	chr3:196073940	34		.	.	.	TFRC	.	.	.	.	5	inldint	.	30	1		0.7895	Yes	Top scoring, Prob>0.5
rs3817672	C	T	chr3:196073940	34		.	.	.	MUC4	.	.	.	.	1	inldint250kb	.	1	2		0.0263
rs3817672	C	T	chr3:196073940	34		.	.	.	TNK2	.	.	.	.	1	inldint250kb	.	1	2		0.0263
rs3817672	C	T	chr3:196073940	34		.	.	.	ZDHHC19	.	.	.	.	1	inldint250kb	.	1	2		0.0263
rs3817672	C	T	chr3:196073940	34		.	.	.	SLC51A	.	.	.	.	1	inldint250kb	.	1	2		0.0263
rs3817672	C	T	chr3:196073940	34		.	.	.	PCYT1A	.	.	.	.	1	inldint250kb	.	1	2		0.0263
rs3817672	C	T	chr3:196073940	34		.	.	.	TCTEX1D2	.	.	.	.	1	inldint250kb	.	1	2		0.0263
rs3817672	C	T	chr3:196073940	34		.	.	.	TM4SF19	.	.	.	.	1	inldint250kb	.	1	2		0.0263
rs3817672	C	T	chr3:196073940	34		.	.	.	UBXN7	.	.	.	.	1	inldint250kb	.	1	2		0.0263
rs59950280	A	G	chr4:3450618	1		.	.	.	HTT	.	.	.	.	1	inldint250kb	.	1	1		0.1667
rs59950280	A	G	chr4:3450618	1		.	.	.	MSANTD1	.	.	.	.	1	inldint250kb	.	1	1		0.1667
rs59950280	A	G	chr4:3450618	1		.	.	.	RGS12	.	.	.	.	1	inldint250kb	.	1	1		0.1667
rs59950280	A	G	chr4:3450618	1		.	.	.	HGFAC	.	.	.	.	1	inldint250kb	.	1	1		0.1667	Yes	Top scoring, closest
rs59950280	A	G	chr4:3450618	1		.	.	.	DOK7	.	.	.	.	1	inldint250kb	.	1	1		0.1667
rs59950280	A	G	chr4:3450618	1		.	.	.	LRPAP1	.	.	.	.	1	inldint250kb	.	1	1		0.1667
rs1799945	G	C	chr6:26090951	18		26090951	1	1	HFE	0	HFE|MODERATE|missense_variant|NP_620572.1:p.His63Asp	multiple	G	30	vep_mod	rs1799945	30	1		0.2564	Yes	Single top scoring
rs1799945	G	C	chr6:26090951	18		26090951	1	1	HFE	0	HFE|MODERATE|missense_variant|NP_620578.1:p.His40Asp	multiple	G	30	vep_mod	rs1799945	30	1		0.2564	Yes	Single top scoring
rs1799945	G	C	chr6:26090951	18		26090951	1	1	HFE	0	HFE|MODERATE|missense_variant|NP_000401.1:p.His63Asp	multiple	G	30	vep_mod	rs1799945	30	1		0.2564	Yes	Single top scoring
rs1799945	G	C	chr6:26090951	18		26090951	1	1	HFE	0	HFE|MODERATE|missense_variant|NP_620573.1:p.His63Asp	multiple	G	30	vep_mod	rs1799945	30	1		0.2564	Yes	Single top scoring
rs1799945	G	C	chr6:26090951	18		26090951	1	1	HFE	0	HFE|MODERATE|missense_variant|NP_001287678.1:p.His63Asp	multiple	G	30	vep_mod	rs1799945	30	1		0.2564	Yes	Single top scoring
rs1799945	G	C	chr6:26090951	18		26090951	1	1	HFE	0	HFE|MODERATE|missense_variant|NP_620575.1:p.His63Asp	multiple	G	30	vep_mod	rs1799945	30	1		0.2564	Yes	Single top scoring
rs1799945	G	C	chr6:26090951	18		.	.	.	HFE	.	.	.	.	5	inldint	.	30	1		0.2564	Yes	Single top scoring
rs1799945	G	C	chr6:26090951	18		.	.	.	HIST1H3A	.	.	.	.	5	inldint	.	5	2		0.0427
rs1799945	G	C	chr6:26090951	18		.	.	.	HIST1H4A	.	.	.	.	5	inldint	.	5	2		0.0427
rs1799945	G	C	chr6:26090951	18		.	.	.	HIST1H4B	.	.	.	.	5	inldint	.	5	2		0.0427
rs1799945	G	C	chr6:26090951	18		.	.	.	HIST1H3B	.	.	.	.	5	inldint	.	5	2		0.0427
rs1799945	G	C	chr6:26090951	18		.	.	.	HIST1H2AB	.	.	.	.	5	inldint	.	5	2		0.0427
rs1799945	G	C	chr6:26090951	18		.	.	.	HIST1H2BB	.	.	.	.	5	inldint	.	5	2		0.0427
rs1799945	G	C	chr6:26090951	18		.	.	.	HIST1H3C	.	.	.	.	5	inldint	.	5	2		0.0427
rs1799945	G	C	chr6:26090951	18		.	.	.	HIST1H1C	.	.	.	.	5	inldint	.	5	2		0.0427
rs1799945	G	C	chr6:26090951	18		.	.	.	HIST1H4C	.	.	.	.	5	inldint	.	5	2		0.0427
rs1799945	G	C	chr6:26090951	18		.	.	.	HIST1H1T	.	.	.	.	5	inldint	.	5	2		0.0427
rs1799945	G	C	chr6:26090951	18		.	.	.	HIST1H2BC	.	.	.	.	5	inldint	.	5	2		0.0427
rs1799945	G	C	chr6:26090951	18		.	.	.	HIST1H2AC	.	.	.	.	5	inldint	.	5	2		0.0427
rs1799945	G	C	chr6:26090951	18		.	.	.	SLC17A1	.	.	.	.	1	inldint250kb	.	1	3		0.0085
rs1799945	G	C	chr6:26090951	18		.	.	.	SLC17A4	.	.	.	.	1	inldint250kb	.	1	3		0.0085
rs1799945	G	C	chr6:26090951	18		.	.	.	SLC17A3	.	.	.	.	1	inldint250kb	.	1	3		0.0085
rs1799945	G	C	chr6:26090951	18		.	.	.	SLC17A2	.	.	.	.	1	inldint250kb	.	1	3		0.0085
rs1799945	G	C	chr6:26090951	18		.	.	.	TRIM38	.	.	.	.	1	inldint250kb	.	1	3		0.0085
rs1799945	G	C	chr6:26090951	18		.	.	.	HIST1H1A	.	.	.	.	1	inldint250kb	.	1	3		0.0085
rs1799945	G	C	chr6:26090951	18		.	.	.	HIST1H1E	.	.	.	.	1	inldint250kb	.	1	3		0.0085
rs1799945	G	C	chr6:26090951	18		.	.	.	HIST1H2BD	.	.	.	.	1	inldint250kb	.	1	3		0.0085
rs1799945	G	C	chr6:26090951	18		.	.	.	HIST1H2BE	.	.	.	.	1	inldint250kb	.	1	3		0.0085
rs1799945	G	C	chr6:26090951	18		.	.	.	HIST1H4D	.	.	.	.	1	inldint250kb	.	1	3		0.0085
rs1799945	G	C	chr6:26090951	18		.	.	.	HIST1H3D	.	.	.	.	1	inldint250kb	.	1	3		0.0085
rs1799945	G	C	chr6:26090951	18		.	.	.	HIST1H2AD	.	.	.	.	1	inldint250kb	.	1	3		0.0085
rs1799945	G	C	chr6:26090951	18		.	.	.	HIST1H2BF	.	.	.	.	1	inldint250kb	.	1	3		0.0085
rs1799945	G	C	chr6:26090951	18		.	.	.	HIST1H4E	.	.	.	.	1	inldint250kb	.	1	3		0.0085
rs1799945	G	C	chr6:26090951	18		.	.	.	HIST1H2BG	.	.	.	.	1	inldint250kb	.	1	3		0.0085
rs1799945	G	C	chr6:26090951	18		.	.	.	HIST1H2AE	.	.	.	.	1	inldint250kb	.	1	3		0.0085
rs1799945	G	C	chr6:26090951	18		.	.	.	HIST1H3E	.	.	.	.	1	inldint250kb	.	1	3		0.0085
rs1799945	G	C	chr6:26090951	18		.	.	.	HIST1H1D	.	.	.	.	1	inldint250kb	.	1	3		0.0085
rs1799945	G	C	chr6:26090951	18		.	.	.	HIST1H4F	.	.	.	.	1	inldint250kb	.	1	3		0.0085
rs1799945	G	C	chr6:26090951	18		.	.	.	HIST1H4G	.	.	.	.	1	inldint250kb	.	1	3		0.0085
rs1799945	G	C	chr6:26090951	18		.	.	.	HIST1H3F	.	.	.	.	1	inldint250kb	.	1	3		0.0085
rs1799945	G	C	chr6:26090951	18		.	.	.	HIST1H2BH	.	.	.	.	1	inldint250kb	.	1	3		0.0085
rs1799945	G	C	chr6:26090951	18		.	.	.	HIST1H3G	.	.	.	.	1	inldint250kb	.	1	3		0.0085
rs1799945	G	C	chr6:26090951	18		.	.	.	HIST1H2BI	.	.	.	.	1	inldint250kb	.	1	3		0.0085
rs1799945	G	C	chr6:26090951	18		.	.	.	HIST1H4H	.	.	.	.	1	inldint250kb	.	1	3		0.0085
rs1799945	G	C	chr6:26090951	18		.	.	.	BTN3A2	.	.	.	.	1	inldint250kb	.	1	3		0.0085
rs1799945	G	C	chr6:26090951	18		.	.	.	BTN2A2	.	.	.	.	1	inldint250kb	.	1	3		0.0085
rs1800562	A	G	chr6:26092913	8		26092913	1	1	HFE	0	HFE|MODERATE|missense_variant|NP_620572.1:p.Cys176Tyr	multiple	A	30	vep_mod	rs1800562	30	1		0.2344	Yes	Single top scoring
rs1800562	A	G	chr6:26092913	8		26092913	1	1	HFE	0	HFE|MODERATE|missense_variant|NP_620577.1:p.Cys180Tyr	multiple	A	30	vep_mod	rs1800562	30	1		0.2344	Yes	Single top scoring
rs1800562	A	G	chr6:26092913	8		26092913	1	1	HFE	0	HFE|MODERATE|missense_variant|NP_620576.1:p.Cys194Tyr	multiple	A	30	vep_mod	rs1800562	30	1		0.2344	Yes	Single top scoring
rs1800562	A	G	chr6:26092913	8		26092913	1	1	HFE	0	HFE|MODERATE|missense_variant|NP_000401.1:p.Cys282Tyr	multiple	A	30	vep_mod	rs1800562	30	1		0.2344	Yes	Single top scoring
rs1800562	A	G	chr6:26092913	8		26092913	1	1	HFE	0	HFE|MODERATE|missense_variant|NP_620575.1:p.Cys268Tyr	multiple	A	30	vep_mod	rs1800562	30	1		0.2344	Yes	Single top scoring
rs1800562	A	G	chr6:26092913	8		26092913	1	1	HFE	0	HFE|MODERATE|missense_variant|NP_001287678.1:p.Cys282Tyr	multiple	A	30	vep_mod	rs1800562	30	1		0.2344	Yes	Single top scoring
rs1800562	A	G	chr6:26092913	8		26092913	1	1	HFE	0	HFE|MODERATE|missense_variant|NP_620573.1:p.Cys190Tyr	multiple	A	30	vep_mod	rs1800562	30	1		0.2344	Yes	Single top scoring
rs1800562	A	G	chr6:26092913	8		26092913	1	1	HFE	0	HFE|MODERATE|missense_variant|NP_620579.1:p.Cys102Tyr	multiple	A	30	vep_mod	rs1800562	30	1		0.2344	Yes	Single top scoring
rs1800562	A	G	chr6:26092913	8		26092913	1	1	HFE	0	HFE|MODERATE|missense_variant|NP_620578.1:p.Cys259Tyr	multiple	A	30	vep_mod	rs1800562	30	1		0.2344	Yes	Single top scoring
rs1800562	A	G	chr6:26092913	8		.	.	.	HFE	.	.	.	.	5	inldint	.	30	1		0.2344	Yes	Single top scoring
rs1800562	A	G	chr6:26092913	8		.	.	.	SLC17A3	.	.	.	.	5	inldint	.	5	2		0.0391
rs1800562	A	G	chr6:26092913	8		.	.	.	SLC17A2	.	.	.	.	5	inldint	.	5	2		0.0391
rs1800562	A	G	chr6:26092913	8		.	.	.	TRIM38	.	.	.	.	5	inldint	.	5	2		0.0391
rs1800562	A	G	chr6:26092913	8		.	.	.	HIST1H1A	.	.	.	.	5	inldint	.	5	2		0.0391
rs1800562	A	G	chr6:26092913	8		.	.	.	HIST1H3A	.	.	.	.	5	inldint	.	5	2		0.0391
rs1800562	A	G	chr6:26092913	8		.	.	.	HIST1H4A	.	.	.	.	5	inldint	.	5	2		0.0391
rs1800562	A	G	chr6:26092913	8		.	.	.	HIST1H4B	.	.	.	.	5	inldint	.	5	2		0.0391
rs1800562	A	G	chr6:26092913	8		.	.	.	HIST1H3B	.	.	.	.	5	inldint	.	5	2		0.0391
rs1800562	A	G	chr6:26092913	8		.	.	.	HIST1H2AB	.	.	.	.	5	inldint	.	5	2		0.0391
rs1800562	A	G	chr6:26092913	8		.	.	.	HIST1H2BB	.	.	.	.	5	inldint	.	5	2		0.0391
rs1800562	A	G	chr6:26092913	8		.	.	.	HIST1H3C	.	.	.	.	5	inldint	.	5	2		0.0391
rs1800562	A	G	chr6:26092913	8		.	.	.	HIST1H1C	.	.	.	.	5	inldint	.	5	2		0.0391
rs1800562	A	G	chr6:26092913	8		.	.	.	HIST1H4C	.	.	.	.	5	inldint	.	5	2		0.0391
rs1800562	A	G	chr6:26092913	8		.	.	.	HIST1H1T	.	.	.	.	5	inldint	.	5	2		0.0391
rs1800562	A	G	chr6:26092913	8		.	.	.	CARMIL1	.	.	.	.	1	inldint250kb	.	1	3		0.0078
rs1800562	A	G	chr6:26092913	8		.	.	.	SCGN	.	.	.	.	1	inldint250kb	.	1	3		0.0078
rs1800562	A	G	chr6:26092913	8		.	.	.	SLC17A1	.	.	.	.	1	inldint250kb	.	1	3		0.0078
rs1800562	A	G	chr6:26092913	8		.	.	.	HIST1H2AA	.	.	.	.	1	inldint250kb	.	1	3		0.0078
rs1800562	A	G	chr6:26092913	8		.	.	.	HIST1H2BA	.	.	.	.	1	inldint250kb	.	1	3		0.0078
rs1800562	A	G	chr6:26092913	8		.	.	.	SLC17A4	.	.	.	.	1	inldint250kb	.	1	3		0.0078
rs1800562	A	G	chr6:26092913	8		.	.	.	HIST1H2BC	.	.	.	.	1	inldint250kb	.	1	3		0.0078
rs1800562	A	G	chr6:26092913	8		.	.	.	HIST1H2AC	.	.	.	.	1	inldint250kb	.	1	3		0.0078
rs1800562	A	G	chr6:26092913	8		.	.	.	HIST1H1E	.	.	.	.	1	inldint250kb	.	1	3		0.0078
rs1800562	A	G	chr6:26092913	8		.	.	.	HIST1H2BD	.	.	.	.	1	inldint250kb	.	1	3		0.0078
rs1800562	A	G	chr6:26092913	8		.	.	.	HIST1H2BE	.	.	.	.	1	inldint250kb	.	1	3		0.0078
rs1800562	A	G	chr6:26092913	8		.	.	.	HIST1H4D	.	.	.	.	1	inldint250kb	.	1	3		0.0078
rs1800562	A	G	chr6:26092913	8		.	.	.	HIST1H3D	.	.	.	.	1	inldint250kb	.	1	3		0.0078
rs1800562	A	G	chr6:26092913	8		.	.	.	HIST1H2AD	.	.	.	.	1	inldint250kb	.	1	3		0.0078
rs1800562	A	G	chr6:26092913	8		.	.	.	HIST1H2BF	.	.	.	.	1	inldint250kb	.	1	3		0.0078
rs1800562	A	G	chr6:26092913	8		.	.	.	HIST1H4E	.	.	.	.	1	inldint250kb	.	1	3		0.0078
rs1800562	A	G	chr6:26092913	8		.	.	.	HIST1H2BG	.	.	.	.	1	inldint250kb	.	1	3		0.0078
rs1800562	A	G	chr6:26092913	8		.	.	.	HIST1H2AE	.	.	.	.	1	inldint250kb	.	1	3		0.0078
rs1800562	A	G	chr6:26092913	8		.	.	.	HIST1H3E	.	.	.	.	1	inldint250kb	.	1	3		0.0078
rs1800562	A	G	chr6:26092913	8		.	.	.	HIST1H1D	.	.	.	.	1	inldint250kb	.	1	3		0.0078
rs1800562	A	G	chr6:26092913	8		.	.	.	HIST1H4F	.	.	.	.	1	inldint250kb	.	1	3		0.0078
rs1800562	A	G	chr6:26092913	8		.	.	.	HIST1H4G	.	.	.	.	1	inldint250kb	.	1	3		0.0078
rs1800562	A	G	chr6:26092913	8		.	.	.	HIST1H3F	.	.	.	.	1	inldint250kb	.	1	3		0.0078
rs1800562	A	G	chr6:26092913	8		.	.	.	HIST1H2BH	.	.	.	.	1	inldint250kb	.	1	3		0.0078
rs1800562	A	G	chr6:26092913	8		.	.	.	HIST1H3G	.	.	.	.	1	inldint250kb	.	1	3		0.0078
rs1800562	A	G	chr6:26092913	8		.	.	.	HIST1H2BI	.	.	.	.	1	inldint250kb	.	1	3		0.0078
rs1800562	A	G	chr6:26092913	8		.	.	.	HIST1H4H	.	.	.	.	1	inldint250kb	.	1	3		0.0078
rs1800562	A	G	chr6:26092913	8		.	.	.	BTN3A2	.	.	.	.	1	inldint250kb	.	1	3		0.0078
rs36184164	G	T	chr6:43813355	1		.	.	.	XPO5	.	.	.	.	1	inldint250kb	.	1	1		0.125
rs36184164	G	T	chr6:43813355	1		.	.	.	POLH	.	.	.	.	1	inldint250kb	.	1	1		0.125
rs36184164	G	T	chr6:43813355	1		.	.	.	GTPBP2	.	.	.	.	1	inldint250kb	.	1	1		0.125
rs36184164	G	T	chr6:43813355	1		.	.	.	MAD2L1BP	.	.	.	.	1	inldint250kb	.	1	1		0.125
rs36184164	G	T	chr6:43813355	1		.	.	.	RSPH9	.	.	.	.	1	inldint250kb	.	1	1		0.125
rs36184164	G	T	chr6:43813355	1		.	.	.	MRPS18A	.	.	.	.	1	inldint250kb	.	1	1		0.125
rs36184164	G	T	chr6:43813355	1		.	.	.	VEGFA	.	.	.	.	1	inldint250kb	.	1	1		0.125	Yes	Top scoring, closest
rs36184164	G	T	chr6:43813355	1		.	.	.	C6orf223	.	.	.	.	1	inldint250kb	.	1	1		0.125
rs9399136	C	T	chr6:135081201	27		135100038	0.994594	1	MYB	1.44e-08	-5.669	blood	T	50	eqtl	rs34164109	50	1		0.9434	Yes	Top scoring, Prob>0.5
rs9399136	C	T	chr6:135081201	27		.	.	.	MYB	.	.	.	.	1	inldint250kb	.	50	1		0.9434	Yes	Top scoring, Prob>0.5
rs9399136	C	T	chr6:135081201	27		.	.	.	ALDH8A1	.	.	.	.	1	inldint250kb	.	1	2		0.0189
rs9399136	C	T	chr6:135081201	27		.	.	.	HBS1L	.	.	.	.	1	inldint250kb	.	1	2		0.0189
rs9399136	C	T	chr6:135081201	27		.	.	.	AHI1	.	.	.	.	1	inldint250kb	.	1	2		0.0189
rs2529440	T	C	chr7:30472178	10		30463664	0.991636	1	NOD1	7.74e-250	-0.4194	blood	C	50	eqtl	rs1558067	50	1		0.9259	Yes	Top scoring, Prob>0.5
rs2529440	T	C	chr7:30472178	10		.	.	.	NOD1	.	.	.	.	5	inldint	.	50	1		0.9259	Yes	Top scoring, Prob>0.5
rs2529440	T	C	chr7:30472178	10		.	.	.	ZNRF2	.	.	.	.	1	inldint250kb	.	1	2		0.0185
rs2529440	T	C	chr7:30472178	10		.	.	.	GGCT	.	.	.	.	1	inldint250kb	.	1	2		0.0185
rs2529440	T	C	chr7:30472178	10		.	.	.	GARS	.	.	.	.	1	inldint250kb	.	1	2		0.0185
rs2529440	T	C	chr7:30472178	10		.	.	.	CRHR2	.	.	.	.	1	inldint250kb	.	1	2		0.0185
rs12718598	C	T	chr7:50360747	3		.	.	.	IKZF1	.	.	.	.	5	inldint	.	5	1		0.5556
rs12718598	C	T	chr7:50360747	3		.	.	.	SPATA48	.	.	.	.	1	inldint250kb	.	1	2		0.1111
rs12718598	C	T	chr7:50360747	3		.	.	.	FIGNL1	.	.	.	.	1	inldint250kb	.	1	2		0.1111
rs12718598	C	T	chr7:50360747	3		.	.	.	DDC	.	.	.	.	1	inldint250kb	.	1	2		0.1111
rs12718598	C	T	chr7:50360747	3		.	.	.	GRB10	.	.	.	.	1	inldint250kb	.	1	2		0.1111
rs7385804	C	A	chr7:100638347	12		100642673	0.998893	1	TFR2	8.61e-11	-0.292327	Liver	G	50	eqtl	rs2075672	50	1		0.4	Yes	Top scoring, liver eQTL
rs7385804	C	A	chr7:100638347	12		.	.	.	TFR2	.	.	.	.	5	inldint	.	50	1		0.4	Yes	Top scoring, liver eQTL
rs7385804	C	A	chr7:100638347	12		100624539	0.973746	1	MOSPD3	1.47e-20	0.242658	Esophagus_Mucosa	G	50	eqtl	rs11289390;rs397804204	50	1		0.4
rs7385804	C	A	chr7:100638347	12		100627013	0.973683	1	MOSPD3	2.88e-40	0.294478	Skin_Sun_Exposed_Lower_leg	CTG	50	eqtl	rs35142847	50	1		0.4
rs7385804	C	A	chr7:100638347	12		100627013	0.973683	1	MOSPD3	3.3e-20	0.234727	Skin_Not_Sun_Exposed_Suprapubic	CTG	50	eqtl	rs35142847	50	1		0.4
rs7385804	C	A	chr7:100638347	12		.	.	.	MOSPD3	.	.	.	.	1	inldint250kb	.	50	1		0.4
rs7385804	C	A	chr7:100638347	12		.	.	.	ZCWPW1	.	.	.	.	1	inldint250kb	.	1	2		0.008
rs7385804	C	A	chr7:100638347	12		.	.	.	ZASP	.	.	.	.	1	inldint250kb	.	1	2		0.008
rs7385804	C	A	chr7:100638347	12		.	.	.	ZAN	.	.	.	.	1	inldint250kb	.	1	2		0.008
rs7385804	C	A	chr7:100638347	12		.	.	.	UFSP1	.	.	.	.	1	inldint250kb	.	1	2		0.008
rs7385804	C	A	chr7:100638347	12		.	.	.	TSC22D4	.	.	.	.	1	inldint250kb	.	1	2		0.008
rs7385804	C	A	chr7:100638347	12		.	.	.	TRIP6	.	.	.	.	1	inldint250kb	.	1	2		0.008
rs7385804	C	A	chr7:100638347	12		.	.	.	SRRT	.	.	.	.	1	inldint250kb	.	1	2		0.008
rs7385804	C	A	chr7:100638347	12		.	.	.	SLC12A9	.	.	.	.	1	inldint250kb	.	1	2		0.008
rs7385804	C	A	chr7:100638347	12		.	.	.	SAP25	.	.	.	.	1	inldint250kb	.	1	2		0.008
rs7385804	C	A	chr7:100638347	12		.	.	.	PPP1R35	.	.	.	.	1	inldint250kb	.	1	2		0.008
rs7385804	C	A	chr7:100638347	12		.	.	.	POP7	.	.	.	.	1	inldint250kb	.	1	2		0.008
rs7385804	C	A	chr7:100638347	12		.	.	.	PILRA	.	.	.	.	1	inldint250kb	.	1	2		0.008
rs7385804	C	A	chr7:100638347	12		.	.	.	PCOLCE	.	.	.	.	1	inldint250kb	.	1	2		0.008
rs7385804	C	A	chr7:100638347	12		.	.	.	NYAP1	.	.	.	.	1	inldint250kb	.	1	2		0.008
rs7385804	C	A	chr7:100638347	12		.	.	.	MEPCE	.	.	.	.	1	inldint250kb	.	1	2		0.008
rs7385804	C	A	chr7:100638347	12		.	.	.	LRCH4	.	.	.	.	1	inldint250kb	.	1	2		0.008
rs7385804	C	A	chr7:100638347	12		.	.	.	GNB2	.	.	.	.	1	inldint250kb	.	1	2		0.008
rs7385804	C	A	chr7:100638347	12		.	.	.	GIGYF1	.	.	.	.	1	inldint250kb	.	1	2		0.008
rs7385804	C	A	chr7:100638347	12		.	.	.	FBXO24	.	.	.	.	1	inldint250kb	.	1	2		0.008
rs7385804	C	A	chr7:100638347	12		.	.	.	EPO	.	.	.	.	1	inldint250kb	.	1	2		0.008
rs7385804	C	A	chr7:100638347	12		.	.	.	EPHB4	.	.	.	.	1	inldint250kb	.	1	2		0.008
rs7385804	C	A	chr7:100638347	12		.	.	.	C7orf61	.	.	.	.	1	inldint250kb	.	1	2		0.008
rs7385804	C	A	chr7:100638347	12		.	.	.	AGFG2	.	.	.	.	1	inldint250kb	.	1	2		0.008
rs7385804	C	A	chr7:100638347	12		.	.	.	ACTL6B	.	.	.	.	1	inldint250kb	.	1	2		0.008
rs7385804	C	A	chr7:100638347	12		.	.	.	ACHE	.	.	.	.	1	inldint250kb	.	1	2		0.008
rs4841429	G	A	chr8:10711019	34		.	.	.	PRSS55	.	.	.	.	1	inldint250kb	.	1	1		0.1667
rs4841429	G	A	chr8:10711019	34		.	.	.	RP1L1	.	.	.	.	1	inldint250kb	.	1	1		0.1667	Yes	Top scoring, closest
rs4841429	G	A	chr8:10711019	34		.	.	.	C8orf74	.	.	.	.	1	inldint250kb	.	1	1		0.1667
rs4841429	G	A	chr8:10711019	34		.	.	.	SOX7	.	.	.	.	1	inldint250kb	.	1	1		0.1667
rs4841429	G	A	chr8:10711019	34		.	.	.	PINX1	.	.	.	.	1	inldint250kb	.	1	1		0.1667
rs4841429	G	A	chr8:10711019	34		.	.	.	XKR6	.	.	.	.	1	inldint250kb	.	1	1		0.1667
rs1495743	G	C	chr8:18415790	8		.	.	.	NAT1	.	.	.	.	1	inldint250kb	.	1	1		0.3333
rs1495743	G	C	chr8:18415790	8		.	.	.	NAT2	.	.	.	.	1	inldint250kb	.	1	1		0.3333
rs1495743	G	C	chr8:18415790	8		.	.	.	PSD3	.	.	.	.	1	inldint250kb	.	1	1		0.3333
rs13253974	A	G	chr8:23520397	13		.	.	.	R3HCC1	.	.	.	.	1	inldint250kb	.	1	1		0.1667
rs13253974	A	G	chr8:23520397	13		.	.	.	LOXL2	.	.	.	.	1	inldint250kb	.	1	1		0.1667
rs13253974	A	G	chr8:23520397	13		.	.	.	ENTPD4	.	.	.	.	1	inldint250kb	.	1	1		0.1667
rs13253974	A	G	chr8:23520397	13		.	.	.	SLC25A37	.	.	.	.	1	inldint250kb	.	1	1		0.1667	Yes	Top scoring, closest
rs13253974	A	G	chr8:23520397	13		.	.	.	NKX3-1	.	.	.	.	1	inldint250kb	.	1	1		0.1667
rs13253974	A	G	chr8:23520397	13		.	.	.	NKX2-6	.	.	.	.	1	inldint250kb	.	1	1		0.1667
rs2954029	T	A	chr8:125478730	39		.	.	.	NSMCE2	.	.	.	.	1	inldint250kb	.	1	1		0.5
rs2954029	T	A	chr8:125478730	39		.	.	.	TRIB1	.	.	.	.	1	inldint250kb	.	1	1		0.5	Yes	Top scoring, closest
rs7865362	T	C	chr9:33117967	1		.	.	.	B4GALT1	.	.	.	.	5	inldint	.	5	1		0.4167	Yes	Single top scoring
rs7865362	T	C	chr9:33117967	1		.	.	.	APTX	.	.	.	.	1	inldint250kb	.	1	2		0.0833
rs7865362	T	C	chr9:33117967	1		.	.	.	DNAJA1	.	.	.	.	1	inldint250kb	.	1	2		0.0833
rs7865362	T	C	chr9:33117967	1		.	.	.	SMU1	.	.	.	.	1	inldint250kb	.	1	2		0.0833
rs7865362	T	C	chr9:33117967	1		.	.	.	SPINK4	.	.	.	.	1	inldint250kb	.	1	2		0.0833
rs7865362	T	C	chr9:33117967	1		.	.	.	BAG1	.	.	.	.	1	inldint250kb	.	1	2		0.0833
rs7865362	T	C	chr9:33117967	1		.	.	.	CHMP5	.	.	.	.	1	inldint250kb	.	1	2		0.0833
rs7865362	T	C	chr9:33117967	1		.	.	.	NFX1	.	.	.	.	1	inldint250kb	.	1	2		0.0833
-	G	GAAACTGCC	chr9:133264504	3		.	.	.	ABO	.	.	.	.	5	inldint	.	5	1		0.2273	Yes	Single top scoring
-	G	GAAACTGCC	chr9:133264504	3		.	.	.	GTF3C5	.	.	.	.	1	inldint250kb	.	1	2		0.0455
-	G	GAAACTGCC	chr9:133264504	3		.	.	.	CEL	.	.	.	.	1	inldint250kb	.	1	2		0.0455
-	G	GAAACTGCC	chr9:133264504	3		.	.	.	RALGDS	.	.	.	.	1	inldint250kb	.	1	2		0.0455
-	G	GAAACTGCC	chr9:133264504	3		.	.	.	GBGT1	.	.	.	.	1	inldint250kb	.	1	2		0.0455
-	G	GAAACTGCC	chr9:133264504	3		.	.	.	OBP2B	.	.	.	.	1	inldint250kb	.	1	2		0.0455
-	G	GAAACTGCC	chr9:133264504	3		.	.	.	SURF6	.	.	.	.	1	inldint250kb	.	1	2		0.0455
-	G	GAAACTGCC	chr9:133264504	3		.	.	.	MED22	.	.	.	.	1	inldint250kb	.	1	2		0.0455
-	G	GAAACTGCC	chr9:133264504	3		.	.	.	RPL7A	.	.	.	.	1	inldint250kb	.	1	2		0.0455
-	G	GAAACTGCC	chr9:133264504	3		.	.	.	SURF1	.	.	.	.	1	inldint250kb	.	1	2		0.0455
-	G	GAAACTGCC	chr9:133264504	3		.	.	.	SURF2	.	.	.	.	1	inldint250kb	.	1	2		0.0455
-	G	GAAACTGCC	chr9:133264504	3		.	.	.	SURF4	.	.	.	.	1	inldint250kb	.	1	2		0.0455
-	G	GAAACTGCC	chr9:133264504	3		.	.	.	STKLD1	.	.	.	.	1	inldint250kb	.	1	2		0.0455
-	G	GAAACTGCC	chr9:133264504	3		.	.	.	REXO4	.	.	.	.	1	inldint250kb	.	1	2		0.0455
-	G	GAAACTGCC	chr9:133264504	3		.	.	.	ADAMTS13	.	.	.	.	1	inldint250kb	.	1	2		0.0455
-	G	GAAACTGCC	chr9:133264504	3		.	.	.	CACFD1	.	.	.	.	1	inldint250kb	.	1	2		0.0455
-	G	GAAACTGCC	chr9:133264504	3		.	.	.	SLC2A6	.	.	.	.	1	inldint250kb	.	1	2		0.0455
-	G	GAAACTGCC	chr9:133264504	3		.	.	.	MYMK	.	.	.	.	1	inldint250kb	.	1	2		0.0455

## Sheet: Supplementary Data 4
SUPPLEMENTARY DATA 4: Genetic correlations between iron homeostasis biomarkers.
Genetic correlation were calculated based on LD-score regression (REF)
Phenotype 1 (Cohort 1)	Phenotype 2 (Cohort 2)	Genetic correlation	SE	P-value
TSAT (Iceland)	Ferritin (UK)	0.3486	0.114	0.0022
TSAT (Iceland)	TIBC (UK)	-0.4177	0.1429	0.0035
TSAT (Iceland)	Iron (UK)	0.5253	0.191	0.0059
TSAT (Iceland)	TSAT (UK)	0.7347	0.1643	7.8117e-06
Ferritin (Iceland + Denmark)	Ferritin (UK)	0.8192	0.0769	1.7465e-26
Ferritin (Iceland + Denmark)	TIBC (UK)	-0.3833	0.0969	7.6082e-05
Ferritin (Iceland + Denmark)	Iron (UK)	-0.0602	0.1002	0.5478
Ferritin (Iceland + Denmark)	TSAT (UK)	0.1797	0.086	0.0366
TIBC (Iceland)	Ferritin (UK)	-0.0428	0.0938	0.6482
TIBC (Iceland)	TIBC (UK)	0.9146	0.1072	1.403e-17
TIBC (Iceland)	Iron (UK)	0.1265	0.1119	0.2584
TIBC (Iceland)	TSAT (UK)	-0.403	0.1001	5.6794e-05
Iron (Iceland)	Ferritin (UK)	0.3334	0.1082	0.0021
Iron (Iceland)	TIBC (UK)	0.1255	0.1229	0.3071
Iron (Iceland)	Iron (UK)	0.7668	0.1793	1.8914e-05
Iron (Iceland)	TSAT (UK)	0.5356	0.1737	0.0020
		UK-Interval study
		Ferritin	TIBC	Iron	TSAT
Iceland-deCODE	Ferritin*	0.8192	-0.3833	-0.0602	0.1797
	TIBC	-0.0428	0.9146	0.1265	-0.403
	Iron	0.3334	0.1255	0.7668	0.5356
	TSAT	0.3486	-0.4177	0.5253	0.7347
*For ferritin the Icelandic and Denmark datasets were combined

## Sheet: Supplementary Data 5
SUPPLEMENTARY DATA 5: Heritability (additive model) estimated for each phenotype (iron homeostasis biomarker) using parent-offspring regression and sibling regression
SE: standard error
Phenotype	Heritability, parent-offspring regression (SE)	Heritability, full sibling regression (SE)
Ferritin	0.1981 (0.0050)	0.2515 (0.0058)
Iron	0.1603 (0.0066)	0.1663 (0.0078)
TIBC	0.3171 (0.0083)	0.3229 (0.0096)
TSAT	0.1967 (0.0086)	0.2216 (0.0100)

## Sheet: Supplementary Data 6
SUPPLEMENTARY DATA 6: Sex-specific results for all genome-wide significant associations with ferritin, serum iron, iron binding capacity or transferrin saturation.
Effects are in units of standard deviations (SD) and are always shown for the minor allele.
Phet: P-value for heterogeneity.
Differences that are significant after Bonferroni-correction are marked in yellow.
										Women			Men			Phet
Phenotype	Status	Position (hg38)	rs-name	Minor allele	Major allele	Gene	Consequence	Coding change (HGVS.p)		Effect in SD (95% CI)	P		Effect in SD (95% CI)	P
Ferritin	NOVEL	chr1:22257509	rs75965181	A	T	WNT4	intergenic	-		-0.132 (-0.161, -0.102)	2.93e-18		-0.094 (-0.126, -0.061)	1.46e-08		0.092
Iron	NOVEL	chr1:65671556	rs35945185	A	G	LEPR	intergenic	-		0.038 (0.028, 0.049)	1.16e-12		0.019 (0.006, 0.032)	0.00332		0.023
IBC	NOVEL	chr1:91064875	rs469882	C	A	ZNF644	intergenic	-		-0.041 (-0.055, -0.026)	5.58e-08		-0.030 (-0.047, -0.013)	0.000442		0.37
Ferritin	NOVEL	chr1:115671658	rs10801913	A	G	VANGL1	intron	-		0.026 (0.016, 0.036)	2.18e-07		0.020 (0.009, 0.031)	0.000261		0.41
Iron	NOVEL	chr1:154454494	rs2228145	C	A	IL6R	missense	NP_000556.1:p.Asp358Ala		0.027 (0.016, 0.037)	4.05e-07		0.025 (0.012, 0.037)	0.000122		0.79
IBC	NOVEL	chr1:169549811	rs6025	T	C	F5	missense	NP_000121.2:p.Arg534Gln		-0.134 (-0.177, -0.091)	8.44e-10		-0.032 (-0.081, 0.017)	0.197		0.0021
Ferritin	NOVEL	chr1:169549811	rs6025	T	C	F5	missense	NP_000121.2:p.Arg534Gln		0.225 (0.194, 0.256)	4.69e-47		0.038 (0.006, 0.071)	0.0194		2.1e-16
Ferritin	NOVEL	chr1:220115348	rs551459670	A	G	IARS2	intron	-		0.137 (0.088, 0.186)	5.11e-08		0.136 (0.080, 0.191)	1.92e-06		0.97
Ferritin	NOVEL	chr2:27508073	rs1260326	T	C	GCKR	missense	NP_001477.2:p.Leu446Pro		0.023 (0.014, 0.033)	1.77e-06		0.026 (0.016, 0.037)	4.22e-07		0.64
Ferritin	NOVEL	chr2:28948938	rs6757653	T	C	WDR43	downstream	-		0.031 (0.020, 0.041)	7.53e-09		0.031 (0.020, 0.042)	4.65e-08		0.96
Ferritin	NOVEL	chr2:215435759	rs1250259	T	A	FN1	missense	NP_001293058.1:p.Gln15Leu		-0.024 (-0.034, -0.014)	1.92e-06		-0.023 (-0.034, -0.012)	4.11e-05		0.84
Iron	NOVEL	chr2:238160555	rs13007705	T	C	ERFE	intron	-		0.029 (0.019, 0.040)	5.28e-08		0.029 (0.016, 0.041)	9.83e-06		0.94
Transf.sat.	NOVEL	chr2:238160555	rs13007705	T	C	ERFE	intron	-		0.032 (0.020, 0.044)	2.07e-07		0.034 (0.020, 0.048)	1.18e-06		0.8
Ferritin	NOVEL	chr3:52502023	rs762752083	T	G	STAB1	stop gained	NP_055951.2:p.Glu117Ter		0.338 (0.220, 0.457)	2.05e-08		0.333 (0.194, 0.472)	2.68e-06		0.95
Ferritin	NOVEL	chr3:52502709	rs750717575	A	G	STAB1	missense	NP_055951.2:p.Gly189Ser		0.279 (0.172, 0.386)	3.25e-07		0.160 (0.026, 0.293)	0.0191		0.17
Ferritin	NOVEL	chr3:52505379	rs745795585	A	G	STAB1	missense	NP_055951.2:p.Glu527Lys		0.352 (0.270, 0.433)	3.2e-17		0.178 (0.080, 0.277)	0.000402		0.008
Ferritin	NOVEL	chr3:52693659	rs34216132	C	G	STAB1	missense	NP_055181.3:p.Ser451Thr		0.176 (0.102, 0.250)	3.11e-06		0.150 (0.067, 0.233)	0.000389		0.64
Iron	NOVEL	chr3:66376605	rs7630745	C	T	LRIG1	downstream	-		0.024 (0.013, 0.034)	1.09e-05		0.026 (0.014, 0.039)	4.92e-05		0.74
Ferritin	NOVEL	chr3:134222476	rs1131262	T	C	RYK	missense	NP_001005861.1:p.Ser99Asn		-0.027 (-0.042, -0.013)	0.000233		-0.035 (-0.051, -0.020)	9.09e-06		0.45
IBC	NOVEL	chr4:3450618	rs59950280	A	G	HGFAC	downstream	-		0.024 (0.011, 0.037)	0.000278		0.044 (0.029, 0.059)	7.87e-09		0.045
Ferritin	NOVEL	chr6:43813355	rs36184164	G	T	VEGFA	intergenic	-		0.037 (0.023, 0.050)	1.16e-07		0.032 (0.017, 0.047)	2.51e-05		0.66
Iron	NOVEL	chr6:135081201	rs9399136	C	T	MYB	intergenic	-		0.058 (0.046, 0.069)	5.82e-23		0.053 (0.039, 0.067)	7.14e-14		0.63
IBC	NOVEL	chr6:135081201	rs9399136	C	T	MYB	intergenic	-		-0.032 (-0.046, -0.019)	2.92e-06		-0.035 (-0.051, -0.019)	1.4e-05		0.79
Transf.sat.	NOVEL	chr6:135081201	rs9399136	C	T	MYB	intergenic	-		0.067 (0.054, 0.080)	2.01e-23		0.065 (0.049, 0.080)	1.16e-16		0.81
Ferritin	NOVEL	chr7:30472178	rs2529440	T	C	NOD1	intron	-		-0.034 (-0.043, -0.025)	6.54e-13		-0.034 (-0.044, -0.024)	2.85e-11		0.98
Iron	NOVEL	chr7:50360747	rs12718598	C	T	IKZF1	intron	-		0.026 (0.016, 0.036)	7.18e-07		0.027 (0.014, 0.039)	2.05e-05		0.91
Ferritin	NOVEL	chr8:10711019	rs4841429	G	A	RPL1L	intergenic	-		0.053 (0.036, 0.070)	8.45e-10		0.066 (0.048, 0.085)	1.83e-12		0.3
Ferritin	NOVEL	chr8:23520397	rs13253974	A	G	SLC25A37	intergenic	-		0.035 (0.026, 0.045)	6.71e-13		0.011 (-0.000, 0.021)	0.05		0.00062
Ferritin	NOVEL	chr8:125478730	rs2954029	T	A	TRIB1	intergenic	-		-0.017 (-0.026, -0.007)	0.000357		-0.034 (-0.044, -0.024)	2.43e-11		0.013
Ferritin	NOVEL	chr9:33117967	rs7865362	T	C	B4GALT1	intron	-		0.026 (0.016, 0.036)	9.44e-08		0.022 (0.011, 0.032)	4.5e-05		0.54
Ferritin	NOVEL	chr10:69334748	rs17476364	C	T	HK1	intron	-		0.017 (0.001, 0.032)	0.0313		0.073 (0.057, 0.089)	1.39e-18		6e-07
Ferritin	NOVEL	chr11:2211323	rs12419620	G	T	TH	intergenic	-		-0.033 (-0.045, -0.020)	2.89e-07		-0.030 (-0.044, -0.017)	9.77e-06		0.82
Ferritin	NOVEL	chr11:47738526	rs12807014	C	T	FNBP4	intron	-		-0.035 (-0.046, -0.025)	1.86e-11		-0.019 (-0.030, -0.008)	0.000985		0.033
Ferritin	NOVEL	chr11:60393365	rs4938939	A	G	MS4A7	upstream	-		0.027 (0.017, 0.037)	8.41e-08		0.014 (0.003, 0.025)	0.01		0.081
Ferritin	NOVEL	chr12:6018667	rs1800386	C	T	VWF	missense	NP_000543.2:p.Tyr1584Cys		-0.174 (-0.229, -0.120)	3.04e-10		-0.013 (-0.077, 0.051)	0.68		0.00016
Ferritin	NOVEL	chr12:50983028	-	ACCATATCATCTTTATAAAGAATT	A	SLC11A2	downstream	-		-0.251 (-0.311, -0.192)	1.36e-16		-0.143 (-0.214, -0.072)	7.84e-05		0.022
Ferritin	NOVEL	chr14:33941686	rs996347	C	T	EGLN3	intron	-		0.055 (0.046, 0.065)	4.56e-30		0.038 (0.028, 0.049)	4.7e-13		0.017
IBC	NOVEL	chr14:94380925	rs17580	A	T	SERPINA1	missense	NP_000286.3:p.Glu288Val		0.061 (0.030, 0.091)	0.00011		0.098 (0.063, 0.133)	4.3e-08		0.12
Ferritin	NOVEL	chr15:45106240	rs57659670	C	T	DUOX2	missense	NP_054799.4:p.His678Arg		-0.162 (-0.179, -0.145)	8.66e-79		-0.119 (-0.138, -0.101)	1.49e-37		0.0008
Iron	NOVEL	chr15:45106240	rs57659670	C	T	DUOX2	missense	NP_054799.4:p.His678Arg		-0.051 (-0.069, -0.032)	9.09e-08		-0.027 (-0.050, -0.005)	0.0179		0.11
Transf.sat.	NOVEL	chr15:45106240	rs57659670	C	T	DUOX2	missense	NP_054799.4:p.His678Arg		-0.071 (-0.092, -0.049)	1.02e-10		-0.038 (-0.063, -0.013)	0.00257		0.049
IBC	NOVEL	chr15:45106240	rs57659670	C	T	DUOX2	missense	NP_054799.4:p.His678Arg		0.095 (0.073, 0.117)	3.27e-17		0.053 (0.027, 0.078)	5.7e-05		0.013
Ferritin	NOVEL	chr15:65624189	rs3743171	T	A	SLC24A1	missense	NP_001287960.1:p.Thr37Ser		-0.035 (-0.047, -0.024)	1.05e-09		-0.009 (-0.021, 0.004)	0.169		0.0019
Ferritin	NOVEL	chr16:325782	rs9921222	C	T	AXIN1	intron	-		0.022 (0.013, 0.031)	3e-06		0.026 (0.016, 0.036)	3.99e-07		0.57
Ferritin	NOVEL	chr16:4752385	rs3747602	G	T	ZNF500	synonymous	NP_067678.1:p.Ala478Ala		0.014 (0.004, 0.023)	0.00466		0.029 (0.019, 0.040)	1.89e-08		0.027
Ferritin	NOVEL	chr17:7116978	rs535064984	C	T	ASGR1	downstream	-		0.196 (0.128, 0.264)	2.03e-08		0.248 (0.176, 0.321)	2e-11		0.31
Ferritin	NOVEL	chr17:9890100	rs55789050	T	A	GLP2R	3_prime_UTR	-		-0.027 (-0.037, -0.018)	2.13e-08		-0.025 (-0.036, -0.015)	1.72e-06		0.78
Iron	NOVEL	chr17:69253570	rs77262773	T	C	ABCA5	splice_region	-		0.057 (0.024, 0.090)	0.000752		0.108 (0.067, 0.149)	3.11e-07		0.061
Ferritin	NOVEL	chr17:74942005	rs1542752	T	C	OTOP3	missense	NP_001258934.1:p.Ser181Pro		0.041 (0.028, 0.054)	2.88e-10		0.026 (0.012, 0.040)	0.000273		0.11
Ferritin	NOVEL	chr19:5840608	rs708686	T	C	FUT6	upstream	-		-0.033 (-0.043, -0.022)	1.77e-09		-0.028 (-0.039, -0.016)	2.18e-06		0.53
Ferritin	NOVEL	chr19:18467063	rs4808802	C	G	ELL	intron	-		0.024 (0.013, 0.035)	1.5e-05		0.029 (0.017, 0.041)	2.39e-06		0.58
Transf.sat.	NOVEL	chr19:35456759	rs2005682	T	A	HAMP	downstream	-		-0.032 (-0.044, -0.019)	6.68e-07		-0.031 (-0.045, -0.016)	3.61e-05		0.9
Iron	NOVEL	chr19:35456759	rs2005682	T	A	HAMP	downstream	-		-0.030 (-0.041, -0.019)	6.04e-08		-0.026 (-0.039, -0.013)	0.000136		0.62
Ferritin	NOVEL	chr19:48703417	rs601338	G	A	FUT2	stop gained	NP_000502.4:p.Trp154Ter		0.027 (0.018, 0.036)	1.08e-08		0.029 (0.018, 0.039)	2.47e-08		0.83
Ferritin	NOVEL	chr19:49046859	rs143041401	A	G	FTL	downstream	-		0.095 (0.058, 0.131)	3.96e-07		0.111 (0.070, 0.152)	9.6e-08		0.56
IBC	NOVEL	chr19:49587947	rs112727702	T	G	NOSIP	upstream	-		0.043 (0.028, 0.057)	1.19e-08		0.045 (0.028, 0.062)	1.68e-07		0.82
IBC	NOVEL	chr20:17615510	rs1132274	A	C	RRBP1	missense	NP_001036041.1:p.Arg891Leu		0.039 (0.022, 0.055)	3.06e-06		0.029 (0.010, 0.048)	0.00246		0.47
Ferritin	NOVEL	chr20:40495768	rs6029148	A	G	MAFB	intergenic	-		0.047 (0.030, 0.065)	9.19e-08		0.041 (0.021, 0.060)	3.3e-05		0.61
IBC	KNOWN	chr2:189553964	rs12693541	C	T	SLC40A1	intergenic	-		-0.044 (-0.063, -0.026)	3.65e-06		-0.050 (-0.072, -0.029)	5.1e-06		0.68
Ferritin	KNOWN	chr2:189553964	rs12693541	C	T	SLC40A1	intergenic	-		0.072 (0.057, 0.086)	1.33e-22		0.085 (0.069, 0.100)	1.38e-26		0.23
IBC	KNOWN	chr3:133757906	rs748587164	A	T	TF	stop gained	NP_001054.1:p.Tyr336Ter		-2.326 (-2.552, -2.100)	2e-90		-2.210 (-2.484, -1.937)	2.09e-56		0.52
Iron	KNOWN	chr3:133757906	rs748587164	A	T	TF	stop gained	NP_001054.1:p.Tyr336Ter		-0.430 (-0.606, -0.254)	1.62e-06		-0.608 (-0.824, -0.391)	4.05e-08		0.21
Transf.sat.	KNOWN	chr3:133757906	rs748587164	A	T	TF	stop gained	NP_001054.1:p.Tyr336Ter		0.765 (0.552, 0.978)	1.95e-12		0.600 (0.351, 0.849)	2.4e-06		0.32
Transf.sat.	KNOWN	chr3:133779897	rs4854760	G	A	RAB6B	upstream	-		-0.094 (-0.107, -0.082)	4.91e-47		-0.095 (-0.110, -0.080)	1.03e-36		0.96
IBC	KNOWN	chr3:133779897	rs4854760	G	A	RAB6B	upstream	-		0.330 (0.313, 0.347)	1e-300		0.356 (0.337, 0.375)	1e-300		0.047
Iron	KNOWN	chr3:133779897	rs4854760	G	A	RAB6B	upstream	-		0.045 (0.033, 0.056)	9.13e-15		0.061 (0.048, 0.075)	6.68e-19		0.061
IBC	KNOWN	chr3:196073940	rs3817672	C	T	TFRC	missense	NP_001121620.1:p.Gly142Ser		-0.029 (-0.041, -0.017)	2.43e-06		-0.033 (-0.047, -0.019)	5.77e-06		0.72
Transf.sat.	KNOWN	chr3:196073940	rs3817672	C	T	TFRC	missense	NP_001121620.1:p.Gly142Ser		0.024 (0.012, 0.035)	8.1e-05		0.027 (0.013, 0.040)	0.000112		0.75
Ferritin	KNOWN	chr6:26090951	rs1799945	G	C	HFE	missense	NP_000401.1:p.His63Asp		0.048 (0.035, 0.062)	1.85e-12		0.071 (0.057, 0.085)	6.47e-22		0.023
Transf.sat.	KNOWN	chr6:26090951	rs1799945	G	C	HFE	missense	NP_000401.1:p.His63Asp		0.185 (0.168, 0.203)	2.61e-100		0.242 (0.223, 0.261)	6.05e-134		1.7e-05
IBC	KNOWN	chr6:26090951	rs1799945	G	C	HFE	missense	NP_000401.1:p.His63Asp		-0.109 (-0.126, -0.091)	6.76e-34		-0.126 (-0.146, -0.106)	2.87e-35		0.2
Iron	KNOWN	chr6:26090951	rs1799945	G	C	HFE	missense	NP_000401.1:p.His63Asp		0.153 (0.138, 0.168)	4.18e-89		0.187 (0.170, 0.205)	5.88e-95		0.0042
IBC	KNOWN	chr6:26092913	rs1800562	A	G	HFE	missense	NP_000401.1:p.Cys282Tyr		-0.467 (-0.492, -0.442)	1e-300		-0.421 (-0.447, -0.395)	2.71e-222		0.012
Ferritin	KNOWN	chr6:26092913	rs1800562	A	G	HFE	missense	NP_000401.1:p.Cys282Tyr		0.106 (0.088, 0.124)	1.41e-30		0.160 (0.140, 0.179)	5.96e-58		6.4e-05
Iron	KNOWN	chr6:26092913	rs1800562	A	G	HFE	missense	NP_000401.1:p.Cys282Tyr		0.241 (0.221, 0.261)	3.97e-126		0.302 (0.279, 0.326)	1.23e-144		8e-05
Transf.sat.	KNOWN	chr6:26092913	rs1800562	A	G	HFE	missense	NP_000401.1:p.Cys282Tyr		0.411 (0.389, 0.434)	1.19e-282		0.476 (0.451, 0.501)	4.14e-303		0.00016
Transf.sat.	KNOWN	chr7:100638347	rs7385804	C	A	TFR2	upstream	-		-0.063 (-0.075, -0.050)	5.29e-24		-0.059 (-0.073, -0.045)	6.29e-17		0.73
Iron	KNOWN	chr7:100638347	rs7385804	C	A	TFR2	upstream	-		-0.056 (-0.067, -0.046)	2.15e-25		-0.056 (-0.069, -0.043)	8.78e-18		0.97
IBC	KNOWN	chr8:18415790	rs1495743	G	C	NAT2	intergenic	-		-0.044 (-0.059, -0.029)	6.45e-09		-0.040 (-0.058, -0.023)	5.18e-06		0.73
Ferritin	KNOWN	chr9:133264504	-	G	GAAACTGCC	ABO	intron	-		-0.061 (-0.074, -0.048)	4.02e-21		-0.059 (-0.073, -0.045)	4.95e-17		0.87
IBC	KNOWN	chr11:61802358	rs174546	T	C	FADS1	3_prime_UTR	-		0.051 (0.038, 0.063)	1.15e-15		0.038 (0.024, 0.052)	2.29e-07		0.2
Ferritin	KNOWN	chr17:58358748	rs34523089	T	C	MTMR4	missense	NP_001292473.1:p.Arg343His		0.058 (0.046, 0.071)	2.48e-20		0.077 (0.063, 0.090)	1.22e-28		0.05
Iron	KNOWN	chr22:37066896	rs855791	A	G	TMPRSS6	missense	NP_001275929.1:p.Val749Ala		-0.171 (-0.181, -0.161)	3.6e-232		-0.164 (-0.177, -0.152)	8.93e-149		0.41
IBC	KNOWN	chr22:37066896	rs855791	A	G	TMPRSS6	missense	NP_001275929.1:p.Val749Ala		0.030 (0.018, 0.042)	1.27e-06		0.021 (0.007, 0.035)	0.00321		0.35
Ferritin	KNOWN	chr22:37066896	rs855791	A	G	TMPRSS6	missense	NP_001275929.1:p.Val749Ala		-0.039 (-0.048, -0.029)	2.95e-16		-0.049 (-0.059, -0.039)	3.84e-22		0.12
Transf.sat.	KNOWN	chr22:37066896	rs855791	A	G	TMPRSS6	missense	NP_001275929.1:p.Val749Ala		-0.164 (-0.176, -0.152)	9.31e-165		-0.175 (-0.189, -0.162)	4.75e-143		0.22
Transf.sat.	KNOWN	chr22:37074634	rs773570300	T	TG	TMPRSS6	frameshift	NP_001275929.1:p.Asn473ThrfsTer63		-0.901 (-1.064, -0.738)	2.71e-27		-0.512 (-0.729, -0.296)	3.64e-06		0.005
Iron	KNOWN	chr22:37074634	rs773570300	T	TG	TMPRSS6	frameshift	NP_001275929.1:p.Asn473ThrfsTer63		-0.901 (-1.041, -0.761)	1.87e-36		-0.467 (-0.659, -0.275)	1.93e-06		0.00035

## Sheet: Supplementary Data 7
SUPPLEMENTARY DATA 7: Results for pre- vs. post-menopausal women for all genome-wide significant associations with ferritin, serum iron, iron binding capacity or transferrin saturation.
Effects are in units of standard deviations (SD) and are always shown for the minor allele.
Phet: P-value for heterogeneity.
Differences that are significant after Bonferroni-correctionare marked in yellow.
										Pre-menopausal women			Post-menopausal women			Phet
Phenotype	Status	Position (hg38)	rs-name	Minor allele	Major allele	Gene	Consequence	Coding change (HGVS.p)		Effect in SD (95% CI)	P		Effect in SD (95% CI)	P
Ferritin	NOVEL	chr1:22257509	rs75965181	A	T	WNT4	intergenic	-		-0.140 (-0.176, -0.103)	7.89e-14		-0.099 (-0.144, -0.054)	1.61e-05		0.17
Iron	NOVEL	chr1:65671556	rs35945185	A	G	LEPR	intergenic	-		0.047 (0.032, 0.062)	4.87e-10		0.022 (0.006, 0.039)	0.00712		0.028
IBC	NOVEL	chr1:91064875	rs469882	C	A	ZNF644	intergenic	-		-0.052 (-0.077, -0.026)	6.58e-05		-0.027 (-0.048, -0.006)	0.0114		0.15
Ferritin	NOVEL	chr1:115671658	rs10801913	A	G	VANGL1	intron	-		0.025 (0.012, 0.037)	0.000104		0.021 (0.006, 0.036)	0.00771		0.71
Iron	NOVEL	chr1:154454494	rs2228145	C	A	IL6R	missense	NP_000556.1:p.Asp358Ala		0.022 (0.007, 0.036)	0.00321		0.032 (0.016, 0.048)	8.44e-05		0.35
IBC	NOVEL	chr1:169549811	rs6025	T	C	F5	missense	NP_000121.2:p.Arg534Gln		-0.270 (-0.351, -0.189)	6.66e-11		-0.031 (-0.093, 0.031)	0.326		4.4e-06
Ferritin	NOVEL	chr1:169549811	rs6025	T	C	F5	missense	NP_000121.2:p.Arg534Gln		0.287 (0.249, 0.326)	1e-47		0.070 (0.021, 0.118)	0.00541		8.2e-12
Ferritin	NOVEL	chr1:220115348	rs551459670	A	G	IARS2	intron	-		0.169 (0.107, 0.232)	1.16e-07		0.143 (0.070, 0.216)	0.000129		0.59
Ferritin	NOVEL	chr2:27508073	rs1260326	T	C	GCKR	missense	NP_001477.2:p.Leu446Pro		0.036 (0.024, 0.048)	4.37e-09		0.015 (0.001, 0.030)	0.0425		0.034
Ferritin	NOVEL	chr2:28948938	rs6757653	T	C	WDR43	downstream	-		0.030 (0.017, 0.043)	5.94e-06		0.018 (0.002, 0.034)	0.0316		0.25
Ferritin	NOVEL	chr2:215435759	rs1250259	T	A	FN1	missense	NP_001293058.1:p.Gln15Leu		-0.031 (-0.044, -0.018)	1.31e-06		-0.015 (-0.030, 0.000)	0.0515		0.12
Iron	NOVEL	chr2:238160555	rs13007705	T	C	ERFE	intron	-		0.027 (0.013, 0.042)	0.000235		0.027 (0.011, 0.043)	0.000896		1
Transf.sat.	NOVEL	chr2:238160555	rs13007705	T	C	ERFE	intron	-		0.018 (0.001, 0.034)	0.0358		0.025 (0.007, 0.042)	0.00663		0.57
Ferritin	NOVEL	chr3:52502023	rs762752083	T	G	STAB1	stop gained	NP_055951.2:p.Glu117Ter		0.414 (0.258, 0.571)	2.1e-07		0.288 (0.128, 0.447)	0.000412		0.27
Ferritin	NOVEL	chr3:52502709	rs750717575	A	G	STAB1	missense	NP_055951.2:p.Gly189Ser		0.285 (0.155, 0.416)	1.83e-05		0.371 (0.214, 0.528)	3.88e-06		0.41
Ferritin	NOVEL	chr3:52505379	rs745795585	A	G	STAB1	missense	NP_055951.2:p.Glu527Lys		0.276 (0.173, 0.379)	1.56e-07		0.339 (0.226, 0.453)	4.64e-09		0.42
Ferritin	NOVEL	chr3:52693659	rs34216132	C	G	STAB1	missense	NP_055181.3:p.Ser451Thr		0.194 (0.103, 0.285)	2.77e-05		0.093 (-0.024, 0.210)	0.118		0.18
Iron	NOVEL	chr3:66376605	rs7630745	C	T	LRIG1	downstream	-		0.011 (-0.004, 0.025)	0.148		0.027 (0.011, 0.043)	0.000941		0.14
Ferritin	NOVEL	chr3:134222476	rs1131262	T	C	RYK	missense	NP_001005861.1:p.Ser99Asn		-0.020 (-0.038, -0.002)	0.0282		-0.031 (-0.053, -0.008)	0.00814		0.49
IBC	NOVEL	chr4:3450618	rs59950280	A	G	HGFAC	downstream	-		0.026 (0.009, 0.043)	0.0027		0.031 (0.012, 0.049)	0.00112		0.72
Ferritin	NOVEL	chr6:43813355	rs36184164	G	T	VEGFA	intergenic	-		0.031 (0.014, 0.048)	0.000367		0.043 (0.022, 0.063)	5.5e-05		0.4
Iron	NOVEL	chr6:135081201	rs9399136	C	T	MYB	intergenic	-		0.058 (0.042, 0.074)	9e-13		0.069 (0.052, 0.087)	1.18e-14		0.37
IBC	NOVEL	chr6:135081201	rs9399136	C	T	MYB	intergenic	-		-0.038 (-0.057, -0.020)	3.23e-05		-0.028 (-0.047, -0.009)	0.0047		0.44
Transf.sat.	NOVEL	chr6:135081201	rs9399136	C	T	MYB	intergenic	-		0.057 (0.039, 0.075)	6.59e-10		0.058 (0.039, 0.078)	4.25e-09		0.92
Ferritin	NOVEL	chr7:30472178	rs2529440	T	C	NOD1	intron	-		-0.032 (-0.043, -0.020)	8.63e-08		-0.034 (-0.048, -0.020)	2.71e-06		0.79
Iron	NOVEL	chr7:50360747	rs12718598	C	T	IKZF1	intron	-		0.027 (0.013, 0.042)	0.000155		0.015 (-0.001, 0.030)	0.0663		0.24
Ferritin	NOVEL	chr8:10711019	rs4841429	G	A	RP1L1	intergenic	-		0.055 (0.034, 0.076)	3.81e-07		0.041 (0.015, 0.067)	0.00227		0.42
Ferritin	NOVEL	chr8:23520397	rs13253974	A	G	SLC25A37	intergenic	-		0.048 (0.035, 0.060)	1.54e-14		0.012 (-0.003, 0.027)	0.124		0.00025
Ferritin	NOVEL	chr8:125478730	rs2954029	T	A	TRIB1	intergenic	-		-0.008 (-0.019, 0.004)	0.185		-0.031 (-0.045, -0.016)	2.21e-05		0.014
Ferritin	NOVEL	chr9:33117967	rs7865362	T	C	B4GALT1	intron	-		0.027 (0.015, 0.039)	8.09e-06		0.028 (0.013, 0.043)	0.000239		0.96
Ferritin	NOVEL	chr10:69334748	rs17476364	C	T	HK1	intron	-		0.021 (0.002, 0.040)	0.0275		0.009 (-0.015, 0.033)	0.47		0.42
Ferritin	NOVEL	chr11:2211323	rs12419620	G	T	TH	intergenic	-		-0.035 (-0.051, -0.019)	1.22e-05		-0.040 (-0.059, -0.021)	4.81e-05		0.69
Ferritin	NOVEL	chr11:47738526	rs12807014	C	T	FNBP4	intron	-		-0.036 (-0.049, -0.023)	4.1e-08		-0.030 (-0.046, -0.014)	0.000293		0.55
Ferritin	NOVEL	chr11:60393365	rs4938939	A	G	MS4A7	upstream	-		0.025 (0.012, 0.037)	0.000121		0.026 (0.011, 0.042)	0.000908		0.87
Ferritin	NOVEL	chr12:6018667	rs1800386	C	T	VWF	missense	NP_000543.2:p.Tyr1584Cys		-0.217 (-0.285, -0.148)	6.26e-10		-0.080 (-0.157, -0.003)	0.0412		0.0096
Ferritin	NOVEL	chr12:50983028	-	ACCATATCATCTTTATAAAGAATT	A	SLC11A2	downstream	-		-0.305 (-0.382, -0.227)	1.31e-14		-0.192 (-0.273, -0.110)	3.83e-06		0.049
Ferritin	NOVEL	chr14:33941686	rs996347	C	T	EGLN3	intron	-		0.063 (0.051, 0.075)	4.67e-25		0.044 (0.030, 0.059)	4.14e-09		0.051
IBC	NOVEL	chr14:94380925	rs17580	A	T	SERPINA1	missense	NP_000286.3:p.Glu288Val		0.062 (0.021, 0.103)	0.00297		0.078 (0.033, 0.124)	0.000734		0.61
Ferritin	NOVEL	chr15:45106240	rs57659670	C	T	DUOX2	missense	NP_054799.4:p.His678Arg		-0.194 (-0.215, -0.172)	5.71e-71		-0.113 (-0.139, -0.088)	8.1e-18		2.8e-06
Iron	NOVEL	chr15:45106240	rs57659670	C	T	DUOX2	missense	NP_054799.4:p.His678Arg		-0.064 (-0.090, -0.038)	1.44e-06		-0.033 (-0.062, -0.005)	0.0221		0.12
Transf.sat.	NOVEL	chr15:45106240	rs57659670	C	T	DUOX2	missense	NP_054799.4:p.His678Arg		-0.114 (-0.144, -0.085)	4.08e-14		-0.068 (-0.100, -0.037)	1.97e-05		0.038
IBC	NOVEL	chr15:45106240	rs57659670	C	T	DUOX2	missense	NP_054799.4:p.His678Arg		0.130 (0.101, 0.160)	7.9e-18		0.050 (0.019, 0.082)	0.00171		0.00028
Ferritin	NOVEL	chr15:65624189	rs3743171	T	A	DPP8	missense	NP_001287960.1:p.Thr37Ser		-0.031 (-0.045, -0.017)	2.34e-05		-0.028 (-0.046, -0.011)	0.00169		0.81
Ferritin	NOVEL	chr16:325782	rs9921222	C	T	AXIN1	intron	-		0.020 (0.009, 0.032)	0.000623		0.020 (0.006, 0.034)	0.00626		0.99
Ferritin	NOVEL	chr16:4752385	rs3747602	G	T	ZNF500	synonymous	NP_067678.1:p.Ala478Ala		0.019 (0.007, 0.031)	0.0016		0.016 (0.001, 0.031)	0.0319		0.75
Ferritin	NOVEL	chr17:7116978	rs535064984	C	T	ASGR1	downstream	-		0.198 (0.109, 0.287)	1.21e-05		0.184 (0.077, 0.291)	0.00075		0.85
Ferritin	NOVEL	chr17:9890100	rs55789050	T	A	GLP2R	3_prime_UTR	-		-0.024 (-0.036, -0.012)	0.000127		-0.031 (-0.046, -0.016)	4.33e-05		0.45
Iron	NOVEL	chr17:69253570	rs77262773	T	C	ABCA5	splice_region	-		0.071 (0.025, 0.118)	0.0027		0.087 (0.036, 0.138)	0.000781		0.64
Ferritin	NOVEL	chr17:74942005	rs1542752	T	C	OTOP3	missense	NP_001258934.1:p.Ser181Pro		0.042 (0.026, 0.058)	2.41e-07		0.034 (0.014, 0.054)	0.000926		0.53
Ferritin	NOVEL	chr19:5840608	rs708686	T	C	FUT6	upstream	-		-0.026 (-0.039, -0.012)	0.000162		-0.038 (-0.055, -0.021)	7.68e-06		0.26
Ferritin	NOVEL	chr19:18467063	rs4808802	C	G	ELL	intron	-		0.024 (0.010, 0.037)	0.000763		0.011 (-0.005, 0.028)	0.18		0.27
Transf.sat.	NOVEL	chr19:35456759	rs2005682	T	A	HAMP	downstream	-		-0.022 (-0.040, -0.005)	0.0113		-0.019 (-0.037, -0.000)	0.0456		0.79
Iron	NOVEL	chr19:35456759	rs2005682	T	A	HAMP	downstream	-		-0.031 (-0.047, -0.016)	5.68e-05		-0.026 (-0.042, -0.009)	0.00256		0.62
Ferritin	NOVEL	chr19:48703417	rs601338	G	A	FUT2	stop gained	NP_000502.4:p.Trp154Ter		0.017 (0.006, 0.029)	0.00326		0.038 (0.024, 0.052)	2.26e-07		0.029
Ferritin	NOVEL	chr19:49046859	rs143041401	A	G	FTL	downstream	-		0.093 (0.047, 0.140)	6.89e-05		0.089 (0.034, 0.144)	0.0015		0.91
IBC	NOVEL	chr19:49587947	rs112727702	T	G	PRRG2	upstream	-		0.032 (0.013, 0.052)	0.00116		0.050 (0.029, 0.071)	4.77e-06		0.23
IBC	NOVEL	chr20:17615510	rs1132274	A	C	RRBP1	missense	NP_001036041.1:p.Arg891Leu		0.042 (0.020, 0.063)	0.000173		0.038 (0.015, 0.061)	0.0014		0.82
Ferritin	NOVEL	chr20:40495768	rs6029148	A	G	MAFB	intergenic	-		0.051 (0.029, 0.072)	5.34e-06		0.061 (0.034, 0.088)	7.36e-06		0.55
IBC	KNOWN	chr2:189553964	rs12693541	C	T	SLC40A1	intergenic	-		-0.044 (-0.069, -0.020)	0.000462		-0.044 (-0.072, -0.017)	0.00149		0.99
Ferritin	KNOWN	chr2:189553964	rs12693541	C	T	SLC40A1	intergenic	-		0.070 (0.052, 0.088)	4.32e-14		0.078 (0.055, 0.100)	8.93e-12		0.58
IBC	KNOWN	chr3:133757906	rs748587164	A	T	TF	stop gained	NP_001054.1:p.Tyr336Ter		-2.545 (-2.843, -2.247)	6.66e-63		-2.185 (-2.472, -1.898)	1.88e-50		0.088
Iron	KNOWN	chr3:133757906	rs748587164	A	T	TF	stop gained	NP_001054.1:p.Tyr336Ter		-0.279 (-0.525, -0.032)	0.0266		-0.559 (-0.816, -0.303)	1.94e-05		0.12
Transf.sat.	KNOWN	chr3:133757906	rs748587164	A	T	TF	stop gained	NP_001054.1:p.Tyr336Ter		1.013 (0.720, 1.306)	1.21e-11		0.468 (0.182, 0.754)	0.00134		0.0091
Transf.sat.	KNOWN	chr3:133779897	rs4854760	G	A	RAB6B	upstream	-		-0.045 (-0.063, -0.028)	3.74e-07		-0.088 (-0.107, -0.069)	4.49e-19		0.0013
IBC	KNOWN	chr3:133779897	rs4854760	G	A	RAB6B	upstream	-		0.377 (0.353, 0.400)	6.19e-218		0.342 (0.323, 0.361)	2.4e-269		0.024
Iron	KNOWN	chr3:133779897	rs4854760	G	A	RAB6B	upstream	-		0.050 (0.035, 0.066)	2.88e-10		0.040 (0.022, 0.057)	7.94e-06		0.39
IBC	KNOWN	chr3:196073940	rs3817672	C	T	TFRC	missense	NP_001121620.1:p.Gly142Ser		-0.029 (-0.050, -0.008)	0.00725		-0.037 (-0.055, -0.020)	3.22e-05		0.56
Transf.sat.	KNOWN	chr3:196073940	rs3817672	C	T	TFRC	missense	NP_001121620.1:p.Gly142Ser		0.007 (-0.008, 0.023)	0.358		0.034 (0.017, 0.052)	0.00013		0.028
Ferritin	KNOWN	chr6:26090951	rs1799945	G	C	HFE	missense	NP_000401.1:p.His63Asp		0.050 (0.033, 0.067)	7.52e-09		0.052 (0.031, 0.073)	1.06e-06		0.84
Transf.sat.	KNOWN	chr6:26090951	rs1799945	G	C	HFE	missense	NP_000401.1:p.His63Asp		0.120 (0.096, 0.143)	1.11e-23		0.141 (0.115, 0.166)	4.91e-27		0.24
IBC	KNOWN	chr6:26090951	rs1799945	G	C	HFE	missense	NP_000401.1:p.His63Asp		-0.134 (-0.158, -0.111)	3.64e-29		-0.081 (-0.107, -0.056)	4.67e-10		0.0028
Iron	KNOWN	chr6:26090951	rs1799945	G	C	HFE	missense	NP_000401.1:p.His63Asp		0.149 (0.128, 0.169)	3.15e-44		0.163 (0.139, 0.186)	6.46e-43		0.38
IBC	KNOWN	chr6:26092913	rs1800562	A	G	HFE	missense	NP_000401.1:p.Cys282Tyr		-0.522 (-0.553, -0.491)	2.64e-241		-0.377 (-0.410, -0.344)	5.97e-112		2.8e-10
Ferritin	KNOWN	chr6:26092913	rs1800562	A	G	HFE	missense	NP_000401.1:p.Cys282Tyr		0.117 (0.094, 0.139)	1.71e-23		0.101 (0.074, 0.129)	8.77e-13		0.41
Iron	KNOWN	chr6:26092913	rs1800562	A	G	HFE	missense	NP_000401.1:p.Cys282Tyr		0.222 (0.195, 0.250)	7.76e-56		0.298 (0.268, 0.328)	1.69e-83		0.00028
Transf.sat.	KNOWN	chr6:26092913	rs1800562	A	G	HFE	missense	NP_000401.1:p.Cys282Tyr		0.286 (0.255, 0.317)	1.89e-73		0.361 (0.328, 0.393)	1.65e-102		0.0012
Transf.sat.	KNOWN	chr7:100638347	rs7385804	C	A	TFR2	upstream	-		-0.041 (-0.058, -0.025)	1.17e-06		-0.055 (-0.073, -0.037)	2.29e-09		0.27
Iron	KNOWN	chr7:100638347	rs7385804	C	A	TFR2	upstream	-		-0.054 (-0.068, -0.039)	1.06e-12		-0.053 (-0.069, -0.036)	2.63e-10		0.94
IBC	KNOWN	chr8:18415790	rs1495743	G	C	NAT2	intergenic	-		-0.055 (-0.075, -0.035)	5.57e-08		-0.035 (-0.057, -0.013)	0.00174		0.18
Ferritin	KNOWN	chr9:133264504	-	G	GAAACTGCC	ABO	intron	-		-0.057 (-0.072, -0.041)	2.27e-12		-0.063 (-0.082, -0.044)	7.14e-11		0.62
IBC	KNOWN	chr11:61802358	rs174546	T	C	FADS1	3_prime_UTR	-		0.056 (0.039, 0.072)	3.65e-11		0.041 (0.023, 0.059)	6.28e-06		0.24
Ferritin	KNOWN	chr17:58358748	rs34523089	T	C	MTMR4	missense	NP_001292473.1:p.Arg343His		0.063 (0.048, 0.079)	1.69e-15		0.048 (0.028, 0.067)	1.26e-06		0.22
Iron	KNOWN	chr22:37066896	rs855791	A	G	TMPRSS6	missense	NP_001275929.1:p.Val749Ala		-0.154 (-0.169, -0.140)	4.48e-99		-0.190 (-0.205, -0.174)	6.73e-123		0.0012
IBC	KNOWN	chr22:37066896	rs855791	A	G	TMPRSS6	missense	NP_001275929.1:p.Val749Ala		0.035 (0.019, 0.051)	2.12e-05		0.013 (-0.004, 0.030)	0.145		0.067
Ferritin	KNOWN	chr22:37066896	rs855791	A	G	TMPRSS6	missense	NP_001275929.1:p.Val749Ala		-0.035 (-0.047, -0.023)	4.13e-09		-0.030 (-0.045, -0.016)	3.34e-05		0.63
Transf.sat.	KNOWN	chr22:37066896	rs855791	A	G	TMPRSS6	missense	NP_001275929.1:p.Val749Ala		-0.098 (-0.115, -0.082)	5.64e-33		-0.139 (-0.157, -0.122)	8.3e-56		0.00069
Transf.sat.	KNOWN	chr22:37074634	rs773570300	T	TG	TMPRSS6	frameshift	NP_001275929.1:p.Asn473ThrfsTer63		-0.938 (-1.165, -0.712)	4.92e-16		-0.905 (-1.127, -0.683)	1.38e-15		0.84
Iron	KNOWN	chr22:37074634	rs773570300	T	TG	TMPRSS6	frameshift	NP_001275929.1:p.Asn473ThrfsTer63		-0.890 (-1.082, -0.698)	1.15e-19		-0.922 (-1.128, -0.715)	2.32e-18		0.82

## Sheet: Supplementary Data 8
SUPPLEMENTARY DATA 8: Comparison of men and post-menopausal women for all genome-wide significant associations with ferritin, serum iron, iron binding capacity or transferrin saturation.
Effects are in units of standard deviations (SD) and are always shown for the minor allele.
Phet: P-value for heterogeneity.
Differences that are significant after Bonferroni-correction are marked in yellow.
										Post-menopausal women			Men			Phet
Phenotype	Status	Position (hg38)	rs-name	Minor allele	Major allele	Gene	Consequence	Coding change (HGVS.p)		Effect in SD (95% CI)	P		Effect in SD (95% CI)	P
Ferritin	NOVEL	chr1:22257509	rs75965181	A	T	WNT4	intergenic	-		-0.099 (-0.144, -0.054)	1.61e-05		-0.094 (-0.126, -0.061)	1.46e-08		0.85
Iron	NOVEL	chr1:65671556	rs35945185	A	G	LEPR	intergenic	-		0.022 (0.006, 0.039)	0.00712		0.019 (0.006, 0.032)	0.00332		0.77
IBC	NOVEL	chr1:91064875	rs469882	C	A	ZNF644	intergenic	-		-0.027 (-0.048, -0.006)	0.0114		-0.030 (-0.047, -0.013)	0.000442		0.82
Ferritin	NOVEL	chr1:115671658	rs10801913	A	G	VANGL1	intron	-		0.021 (0.006, 0.036)	0.00771		0.020 (0.009, 0.031)	0.000261		0.93
Iron	NOVEL	chr1:154454494	rs2228145	C	A	IL6R	missense	NP_000556.1:p.Asp358Ala		0.032 (0.016, 0.048)	8.44e-05		0.025 (0.012, 0.037)	0.000122		0.48
IBC	NOVEL	chr1:169549811	rs6025	T	C	F5	missense	NP_000121.2:p.Arg534Gln		-0.031 (-0.093, 0.031)	0.326		-0.032 (-0.081, 0.017)	0.197		0.98
Ferritin	NOVEL	chr1:169549811	rs6025	T	C	F5	missense	NP_000121.2:p.Arg534Gln		0.070 (0.021, 0.118)	0.00541		0.038 (0.006, 0.071)	0.0194		0.3
Ferritin	NOVEL	chr1:220115348	rs551459670	A	G	IARS2	intron	-		0.143 (0.070, 0.216)	0.000129		0.136 (0.080, 0.191)	1.92e-06		0.87
Ferritin	NOVEL	chr2:27508073	rs1260326	T	C	GCKR	missense	NP_001477.2:p.Leu446Pro		0.015 (0.001, 0.030)	0.0425		0.026 (0.016, 0.037)	4.22e-07		0.22
Ferritin	NOVEL	chr2:28948938	rs6757653	T	C	WDR43	downstream	-		0.018 (0.002, 0.034)	0.0316		0.031 (0.020, 0.042)	4.65e-08		0.19
Ferritin	NOVEL	chr2:215435759	rs1250259	T	A	FN1	missense	NP_001293058.1:p.Gln15Leu		-0.015 (-0.030, 0.000)	0.0515		-0.023 (-0.034, -0.012)	4.11e-05		0.43
Iron	NOVEL	chr2:238160555	rs13007705	T	C	ERFE	intron	-		0.027 (0.011, 0.043)	0.000896		0.029 (0.016, 0.041)	9.83e-06		0.91
Transf.sat.	NOVEL	chr2:238160555	rs13007705	T	C	ERFE	intron	-		0.025 (0.007, 0.042)	0.00663		0.034 (0.020, 0.048)	1.18e-06		0.41
Ferritin	NOVEL	chr3:52502023	rs762752083	T	G	STAB1	stop gained	NP_055951.2:p.Glu117Ter		0.288 (0.128, 0.447)	0.000412		0.333 (0.194, 0.472)	2.68e-06		0.68
Ferritin	NOVEL	chr3:52502709	rs750717575	A	G	STAB1	missense	NP_055951.2:p.Gly189Ser		0.371 (0.214, 0.528)	3.88e-06		0.160 (0.026, 0.293)	0.0191		0.045
Ferritin	NOVEL	chr3:52505379	rs745795585	A	G	STAB1	missense	NP_055951.2:p.Glu527Lys		0.339 (0.226, 0.453)	4.64e-09		0.178 (0.080, 0.277)	0.000402		0.036
Ferritin	NOVEL	chr3:52693659	rs34216132	C	G	STAB1	missense	NP_055181.3:p.Ser451Thr		0.093 (-0.024, 0.210)	0.118		0.150 (0.067, 0.233)	0.000389		0.44
Iron	NOVEL	chr3:66376605	rs7630745	C	T	LRIG1	downstream	-		0.027 (0.011, 0.043)	0.000941		0.026 (0.014, 0.039)	4.92e-05		0.94
Ferritin	NOVEL	chr3:134222476	rs1131262	T	C	RYK	missense	NP_001005861.1:p.Ser99Asn		-0.031 (-0.053, -0.008)	0.00814		-0.035 (-0.051, -0.020)	9.09e-06		0.73
IBC	NOVEL	chr4:3450618	rs59950280	A	G	HGFAC	downstream	-		0.031 (0.012, 0.049)	0.00112		0.044 (0.029, 0.059)	7.87e-09		0.28
Ferritin	NOVEL	chr6:43813355	rs36184164	G	T	VEGFA	intergenic	-		0.043 (0.022, 0.063)	5.5e-05		0.032 (0.017, 0.047)	2.51e-05		0.42
Iron	NOVEL	chr6:135081201	rs9399136	C	T	MYB	intergenic	-		0.069 (0.052, 0.087)	1.18e-14		0.053 (0.039, 0.067)	7.14e-14		0.17
IBC	NOVEL	chr6:135081201	rs9399136	C	T	MYB	intergenic	-		-0.028 (-0.047, -0.009)	0.0047		-0.035 (-0.051, -0.019)	1.4e-05		0.57
Transf.sat.	NOVEL	chr6:135081201	rs9399136	C	T	MYB	intergenic	-		0.058 (0.039, 0.078)	4.25e-09		0.065 (0.049, 0.080)	1.16e-16		0.61
Ferritin	NOVEL	chr7:30472178	rs2529440	T	C	NOD1	intron	-		-0.034 (-0.048, -0.020)	2.71e-06		-0.034 (-0.044, -0.024)	2.85e-11		0.98
Iron	NOVEL	chr7:50360747	rs12718598	C	T	IKZF1	intron	-		0.015 (-0.001, 0.030)	0.0663		0.027 (0.014, 0.039)	2.05e-05		0.23
Ferritin	NOVEL	chr8:10711019	rs4841429	G	A	RPL1L	intergenic	-		0.041 (0.015, 0.067)	0.00227		0.066 (0.048, 0.085)	1.83e-12		0.12
Ferritin	NOVEL	chr8:23520397	rs13253974	A	G	SLC25A37	intergenic	-		0.012 (-0.003, 0.027)	0.124		0.011 (-0.000, 0.021)	0.05		0.9
Ferritin	NOVEL	chr8:125478730	rs2954029	T	A	TRIB1	intergenic	-		-0.031 (-0.045, -0.016)	2.21e-05		-0.034 (-0.044, -0.024)	2.43e-11		0.72
Ferritin	NOVEL	chr9:33117967	rs7865362	T	C	B4GALT1	intron	-		0.028 (0.013, 0.043)	0.000239		0.022 (0.011, 0.032)	4.5e-05		0.5
Ferritin	NOVEL	chr10:69334748	rs17476364	C	T	HK1	intron	-		0.009 (-0.015, 0.033)	0.47		0.073 (0.057, 0.089)	1.39e-18		1.4e-05
Ferritin	NOVEL	chr11:2211323	rs12419620	G	T	TH	intergenic	-		-0.040 (-0.059, -0.021)	4.81e-05		-0.030 (-0.044, -0.017)	9.77e-06		0.43
Ferritin	NOVEL	chr11:47738526	rs12807014	C	T	FNBP4	intron	-		-0.030 (-0.046, -0.014)	0.000293		-0.019 (-0.030, -0.008)	0.000985		0.27
Ferritin	NOVEL	chr11:60393365	rs4938939	A	G	MS4A7	upstream	-		0.026 (0.011, 0.042)	0.000908		0.014 (0.003, 0.025)	0.01		0.21
Ferritin	NOVEL	chr12:6018667	rs1800386	C	T	VWF	missense	NP_000543.2:p.Tyr1584Cys		-0.100 (-0.176, -0.026)	0.00821		-0.013 (-0.077, 0.051)	0.688		0.082
Ferritin	NOVEL	chr12:50983028	-	ACCATATCATCTTTATAAAGAATT	A	SLC11A2	downstream	-		-0.192 (-0.273, -0.110)	3.83e-06		-0.143 (-0.214, -0.072)	7.84e-05		0.37
Ferritin	NOVEL	chr14:33941686	rs996347	C	T	EGLN3	intron	-		0.044 (0.030, 0.059)	4.14e-09		0.038 (0.028, 0.049)	4.7e-13		0.51
IBC	NOVEL	chr14:94380925	rs17580	A	T	SERPINA1	missense	NP_000286.3:p.Glu288Val		0.078 (0.033, 0.124)	0.000734		0.098 (0.063, 0.133)	4.3e-08		0.5
Ferritin	NOVEL	chr15:45106240	rs57659670	C	T	DUOX2	missense	NP_054799.4:p.His678Arg		-0.113 (-0.139, -0.088)	8.1e-18		-0.119 (-0.138, -0.101)	1.49e-37		0.71
Iron	NOVEL	chr15:45106240	rs57659670	C	T	DUOX2	missense	NP_054799.4:p.His678Arg		-0.033 (-0.062, -0.005)	0.0221		-0.027 (-0.050, -0.005)	0.0179		0.75
Transf.sat.	NOVEL	chr15:45106240	rs57659670	C	T	DUOX2	missense	NP_054799.4:p.His678Arg		-0.068 (-0.100, -0.037)	1.97e-05		-0.038 (-0.063, -0.013)	0.00257		0.14
IBC	NOVEL	chr15:45106240	rs57659670	C	T	DUOX2	missense	NP_054799.4:p.His678Arg		0.050 (0.019, 0.082)	0.00171		0.053 (0.027, 0.078)	5.7e-05		0.91
Ferritin	NOVEL	chr15:65624189	rs3743171	T	A	SLC24A1	missense	NP_001287960.1:p.Thr37Ser		-0.028 (-0.046, -0.011)	0.00169		-0.009 (-0.021, 0.004)	0.169		0.077
Ferritin	NOVEL	chr16:325782	rs9921222	C	T	AXIN1	intron	-		0.020 (0.006, 0.034)	0.00626		0.026 (0.016, 0.036)	3.99e-07		0.52
Ferritin	NOVEL	chr16:4752385	rs3747602	G	T	ZNF500	synonymous	NP_067678.1:p.Ala478Ala		0.016 (0.001, 0.031)	0.0319		0.029 (0.019, 0.040)	1.89e-08		0.14
Ferritin	NOVEL	chr17:7116978	rs535064984	C	T	ASGR1	downstream	-		0.184 (0.077, 0.291)	0.00075		0.248 (0.176, 0.321)	2e-11		0.33
Ferritin	NOVEL	chr17:9890100	rs55789050	T	A	GLP2R	3_prime_UTR	-		-0.031 (-0.046, -0.016)	4.33e-05		-0.025 (-0.036, -0.015)	1.72e-06		0.55
Iron	NOVEL	chr17:69253570	rs77262773	T	C	ABCA5	splice_region	-		0.087 (0.036, 0.138)	0.000781		0.108 (0.067, 0.149)	3.11e-07		0.54
Ferritin	NOVEL	chr17:74942005	rs1542752	T	C	OTOP3	missense	NP_001258934.1:p.Ser181Pro		0.034 (0.014, 0.054)	0.000926		0.026 (0.012, 0.040)	0.000273		0.51
Ferritin	NOVEL	chr19:5840608	rs708686	T	C	FUT6	upstream	-		-0.038 (-0.055, -0.021)	7.68e-06		-0.028 (-0.039, -0.016)	2.18e-06		0.32
Ferritin	NOVEL	chr19:18467063	rs4808802	C	G	ELL	intron	-		0.011 (-0.005, 0.028)	0.18		0.029 (0.017, 0.041)	2.39e-06		0.1
Transf.sat.	NOVEL	chr19:35456759	rs2005682	T	A	HAMP	downstream	-		-0.019 (-0.037, -0.000)	0.0456		-0.031 (-0.045, -0.016)	3.61e-05		0.33
Iron	NOVEL	chr19:35456759	rs2005682	T	A	HAMP	downstream	-		-0.026 (-0.042, -0.009)	0.00256		-0.026 (-0.039, -0.013)	0.000136		0.99
Ferritin	NOVEL	chr19:48703417	rs601338	G	A	FUT2	stop gained	NP_000502.4:p.Trp154Ter		0.038 (0.024, 0.052)	2.26e-07		0.029 (0.018, 0.039)	2.47e-08		0.29
Ferritin	NOVEL	chr19:49046859	rs143041401	A	G	FTL	downstream	-		0.089 (0.034, 0.144)	0.0015		0.111 (0.070, 0.152)	9.6e-08		0.53
IBC	NOVEL	chr19:49587947	rs112727702	T	G	NOSIP	upstream	-		0.050 (0.029, 0.071)	4.77e-06		0.045 (0.028, 0.062)	1.68e-07		0.74
IBC	NOVEL	chr20:17615510	rs1132274	A	C	RRBP1	missense	NP_001036041.1:p.Arg891Leu		0.038 (0.015, 0.061)	0.0014		0.029 (0.010, 0.048)	0.00246		0.58
Ferritin	NOVEL	chr20:40495768	rs6029148	A	G	MAFB	intergenic	-		0.061 (0.034, 0.088)	7.36e-06		0.041 (0.021, 0.060)	3.3e-05		0.22
IBC	KNOWN	chr2:189553964	rs12693541	C	T	SLC40A1	intergenic	-		-0.044 (-0.072, -0.017)	0.00149		-0.050 (-0.072, -0.029)	5.1e-06		0.73
Ferritin	KNOWN	chr2:189553964	rs12693541	C	T	SLC40A1	intergenic	-		0.078 (0.055, 0.100)	8.93e-12		0.085 (0.069, 0.100)	1.38e-26		0.62
IBC	KNOWN	chr3:133757906	rs748587164	A	T	TF	stop gained	NP_001054.1:p.Tyr336Ter		-2.185 (-2.472, -1.898)	1.88e-50		-2.210 (-2.484, -1.937)	2.09e-56		0.9
Iron	KNOWN	chr3:133757906	rs748587164	A	T	TF	stop gained	NP_001054.1:p.Tyr336Ter		-0.559 (-0.816, -0.303)	1.94e-05		-0.608 (-0.824, -0.391)	4.05e-08		0.78
Transf.sat.	KNOWN	chr3:133757906	rs748587164	A	T	TF	stop gained	NP_001054.1:p.Tyr336Ter		0.468 (0.182, 0.754)	0.00134		0.600 (0.351, 0.849)	2.4e-06		0.5
Transf.sat.	KNOWN	chr3:133779897	rs4854760	G	A	RAB6B	upstream	-		-0.088 (-0.107, -0.069)	4.49e-19		-0.095 (-0.110, -0.080)	1.03e-36		0.57
IBC	KNOWN	chr3:133779897	rs4854760	G	A	RAB6B	upstream	-		0.342 (0.323, 0.361)	2.4e-269		0.356 (0.337, 0.375)	1e-300		0.31
Iron	KNOWN	chr3:133779897	rs4854760	G	A	RAB6B	upstream	-		0.040 (0.022, 0.057)	7.94e-06		0.061 (0.048, 0.075)	6.68e-19		0.056
IBC	KNOWN	chr3:196073940	rs3817672	C	T	TFRC	missense	NP_001121620.1:p.Gly142Ser		-0.037 (-0.055, -0.020)	3.22e-05		-0.033 (-0.047, -0.019)	5.77e-06		0.69
Transf.sat.	KNOWN	chr3:196073940	rs3817672	C	T	TFRC	missense	NP_001121620.1:p.Gly142Ser		0.034 (0.017, 0.052)	0.00013		0.027 (0.013, 0.040)	0.000112		0.51
Ferritin	KNOWN	chr6:26090951	rs1799945	G	C	HFE	missense	NP_000401.1:p.His63Asp		0.052 (0.031, 0.073)	1.06e-06		0.071 (0.057, 0.085)	6.47e-22		0.15
Transf.sat.	KNOWN	chr6:26090951	rs1799945	G	C	HFE	missense	NP_000401.1:p.His63Asp		0.141 (0.115, 0.166)	4.91e-27		0.242 (0.223, 0.261)	6.05e-134		5.3e-10
IBC	KNOWN	chr6:26090951	rs1799945	G	C	HFE	missense	NP_000401.1:p.His63Asp		-0.081 (-0.107, -0.056)	4.67e-10		-0.126 (-0.146, -0.106)	2.87e-35		0.0068
Iron	KNOWN	chr6:26090951	rs1799945	G	C	HFE	missense	NP_000401.1:p.His63Asp		0.163 (0.139, 0.186)	6.46e-43		0.187 (0.170, 0.205)	5.88e-95		0.098
IBC	KNOWN	chr6:26092913	rs1800562	A	G	HFE	missense	NP_000401.1:p.Cys282Tyr		-0.377 (-0.410, -0.344)	5.97e-112		-0.421 (-0.447, -0.395)	2.71e-222		0.04
Ferritin	KNOWN	chr6:26092913	rs1800562	A	G	HFE	missense	NP_000401.1:p.Cys282Tyr		0.101 (0.074, 0.129)	8.77e-13		0.160 (0.140, 0.179)	5.96e-58		0.00074
Iron	KNOWN	chr6:26092913	rs1800562	A	G	HFE	missense	NP_000401.1:p.Cys282Tyr		0.298 (0.268, 0.328)	1.69e-83		0.302 (0.279, 0.326)	1.23e-144		0.82
Transf.sat.	KNOWN	chr6:26092913	rs1800562	A	G	HFE	missense	NP_000401.1:p.Cys282Tyr		0.361 (0.328, 0.393)	1.65e-102		0.476 (0.451, 0.501)	4.14e-303		4.7e-08
Transf.sat.	KNOWN	chr7:100638347	rs7385804	C	A	TFR2	upstream	-		-0.055 (-0.073, -0.037)	2.29e-09		-0.059 (-0.073, -0.045)	6.29e-17		0.71
Iron	KNOWN	chr7:100638347	rs7385804	C	A	TFR2	upstream	-		-0.053 (-0.069, -0.036)	2.63e-10		-0.056 (-0.069, -0.043)	8.78e-18		0.76
IBC	KNOWN	chr8:18415790	rs1495743	G	C	NAT2	intergenic	-		-0.035 (-0.057, -0.013)	0.00174		-0.040 (-0.058, -0.023)	5.18e-06		0.71
Ferritin	KNOWN	chr9:133264504	-	G	GAAACTGCC	ABO	intron	-		-0.063 (-0.082, -0.044)	7.14e-11		-0.059 (-0.073, -0.045)	4.95e-17		0.76
IBC	KNOWN	chr11:61802358	rs174546	T	C	FADS1	3_prime_UTR	-		0.041 (0.023, 0.059)	6.28e-06		0.038 (0.024, 0.052)	2.29e-07		0.8
Ferritin	KNOWN	chr17:58358748	rs34523089	T	C	MTMR4	missense	NP_001292473.1:p.Arg343His		0.048 (0.028, 0.067)	1.26e-06		0.077 (0.063, 0.090)	1.22e-28		0.015
Iron	KNOWN	chr22:37066896	rs855791	A	G	TMPRSS6	missense	NP_001275929.1:p.Val749Ala		-0.190 (-0.205, -0.174)	6.73e-123		-0.164 (-0.177, -0.152)	8.93e-149		0.013
IBC	KNOWN	chr22:37066896	rs855791	A	G	TMPRSS6	missense	NP_001275929.1:p.Val749Ala		0.013 (-0.004, 0.030)	0.145		0.021 (0.007, 0.035)	0.00321		0.48
Ferritin	KNOWN	chr22:37066896	rs855791	A	G	TMPRSS6	missense	NP_001275929.1:p.Val749Ala		-0.030 (-0.045, -0.016)	3.34e-05		-0.049 (-0.059, -0.039)	3.84e-22		0.033
Transf.sat.	KNOWN	chr22:37066896	rs855791	A	G	TMPRSS6	missense	NP_001275929.1:p.Val749Ala		-0.139 (-0.157, -0.122)	8.3e-56		-0.175 (-0.189, -0.162)	4.75e-143		0.0014
Transf.sat.	KNOWN	chr22:37074634	rs773570300	T	TG	TMPRSS6	frameshift	NP_001275929.1:p.Asn473ThrfsTer63		-0.905 (-1.127, -0.683)	1.38e-15		-0.512 (-0.729, -0.296)	3.64e-06		0.013
Iron	KNOWN	chr22:37074634	rs773570300	T	TG	TMPRSS6	frameshift	NP_001275929.1:p.Asn473ThrfsTer63		-0.922 (-1.128, -0.715)	2.32e-18		-0.467 (-0.659, -0.275)	1.93e-06		0.0016

## Sheet: Supplementary Data 9
SUPPLEMENTARY DATA 9: Protein quantitative trait loci (pQTL) for iron homeostasis variants
The table shows SomaLogic pQTL results for iron homeostasis variants, including all variants with an r2 of at least 0.8 with the lead variant.
Lead variant: hg38 position of lead iron homeostasis variant (see Supplementary Table 1)
Predicted causal gene: Predicted causal gene from variant-to-gene algorithm (see Supplementary Table 2)
pQTL variant: Variant in linkage disequilibrium (with r2 >= 0.8) with lead variant) and with associated pQTL
R2: r2 with lead variant, Sign: sign of association with lead variant, rsID: rsID of pQTL variant, Pval: P-value, MAF: minor allele frequency, Amin: minor allele, Amaj: major allele, #assoc: number of significant pQTL for lead variant
Effects are in units of standard deviations (SD) and are always shown for the minor allele.
Lead variant	Predicted causal gene	pQTL variant	R2	Sign	rsID	Pval	Effect	MAF (%)	Amin	Amaj	coding_effect	coding_change	SomaId	TargetFullName	UniProt	EntrezGeneSymbol	#assoc
chr1:154454494	IL6R	chr1:154454494	1	1	rs2228145	2.02e-15	-0.066	41.484	C	A	missense_variant	NP_000556.1:p.Asp358Ala	SL021544	Serum amyloid A-2 protein	P0DJI9	SAA2	7
chr1:154454494	IL6R	chr1:154454494	1	1	rs2228145	3.03e-08	-0.046	41.484	C	A	missense_variant	NP_000556.1:p.Asp358Ala	SL019000	Colipase-like protein 1	A2RUU4	CLPSL1	7
chr1:154454494	IL6R	chr1:154454494	1	1	rs2228145	2.46e-20	0.075	41.484	C	A	missense_variant	NP_000556.1:p.Asp358Ala	SL004488	Protein ERGIC-53	P49257	LMAN1	7
chr1:154454494	IL6R	chr1:154454494	1	1	rs2228145	7.21e-14	-0.062	41.484	C	A	missense_variant	NP_000556.1:p.Asp358Ala	SL000572	Serum amyloid A-1 protein	P0DJI8	SAA1	7
chr1:154454494	IL6R	chr1:154454494	1	1	rs2228145	1.79e-10	-0.054	41.484	C	A	missense_variant	NP_000556.1:p.Asp358Ala	SL000414	Complement factor B	P00751	CFB	7
chr1:154454494	IL6R	chr1:154447416	0.997474	1	rs12730935	2.61e-14	-0.063	41.476	A	G	intron_variant	NM_000565.3:c.950-709G>A,NM_181359.2:c.950-709G>A	SL003341	Fibrinogen gamma chain	P02679	FGG	7
chr1:154454494	IL6R	chr1:154454494	1	1	rs2228145	4.08e-08	-0.046	41.484	C	A	missense_variant	NP_000556.1:p.Asp358Ala	SL008268	Serine protease HTRA1	Q92743	HTRA1	7
chr1:65671556	LEPR	chr1:65626887	0.86878	1	rs11208691	8.59e-58	-0.133	39.315	G	A	downstream_gene_variant	.	SL000572	Serum amyloid A-1 protein	P0DJI8	SAA1	3
chr1:65671556	LEPR	chr1:65626334	0.86878	1	rs6588153	1.23e-38	-0.109	39.315	A	T	downstream_gene_variant	.	SL000051	C-reactive protein	P02741	CRP	3
chr1:65671556	LEPR	chr1:65626334	0.86878	1	rs6588153	1.71e-64	-0.14	39.315	A	T	downstream_gene_variant	.	SL021544	Serum amyloid A-2 protein	P0DJI9	SAA2	3
chr11:2211323	TH	chr11:2211323	1	1	rs12419620	1.37e-10	0.073	16.221	G	T	regulatory_region_variant	.	SL004530	Defensin-5	Q01523	DEFA5	1
chr11:47738526	FNBP4	chr11:47559891	0.844053	1	rs11039297	1.1e-13	0.071	26.112	A	G	intergenic_variant	XM_017017131.1:c.-11+5383C>T,XM_011519858.1:c.-11+5383C>T,XM_017017121.1:c.-11+5383C>T,XM_017017119.1:c.-123+5383C>T,XM_017017127.1:c.-11+5383C>T,XM_017017116.1:c.-51+5383C>T	SL005573	Complement C1q tumor necrosis factor-related protein 5	Q9BXJ0	C1QTNF5	1
chr11:60393365	MS4A7	chr11:60385111	0.93367	1	rs950802	7.21e-14	0.063	30.597	A	G	synonymous_variant	NP_996822.1:p.Leu57%3D,NP_067024.1:p.Leu57%3D	SL007547	Hepatitis A virus cellular receptor 2	Q8TDQ0	HAVCR2	1
chr11:61802358	FADS1	chr11:61776027	0.92648	1	rs174528	9.67e-11	0.053	40.583	C	T	intron_variant	NM_001127392.2:c.1312-29T>C,NM_013279.3:c.1285-29T>C	SL012378	Glycosaminoglycan xylosylkinase	O75063	FAM20B	13
chr11:61802358	FADS1	chr11:61784455	0.9878	1	rs174536	3.8e-18	-0.076	39.086	C	A	downstream_gene_variant	.	SL008849	Tubulin-specific chaperone A	O75347	TBCA	13
chr11:61802358	FADS1	chr11:61820833	0.975702	1	rs174564	5e-12	0.057	39.357	G	A	upstream_gene_variant	.	SL008692	Sialidase-1	Q99519	NEU1	13
chr11:61802358	FADS1	chr11:61830500	0.996261	1	rs1535	8.56e-11	-0.057	38.792	G	A	intron_variant	NM_004265.3:c.207+1903A>G,NM_001281501.1:c.142-7278A>G,NM_001281502.1:c.115-7278A>G	SL019251	Neurofilament light polypeptide	P07196	NEFL	13
chr11:61802358	FADS1	chr11:61790331	0.973999	1	rs102275	5.9e-20	-0.079	39.406	C	T	upstream_gene_variant	.	SL005105	Protein S100-A13	Q99584	S100A13	13
chr11:61802358	FADS1	chr11:61817672	1	1	rs174562	5.1e-12	0.059	38.814	G	A	upstream_gene_variant	.	SL000134	Hepatocyte growth factor receptor	P08581	MET	13
chr11:61802358	FADS1	chr11:61832870	0.971637	-1	rs174574	7.02e-36	-0.107	39.343	A	C	intron_variant	NM_001281502.1:c.115-4908A>C,NM_001281501.1:c.142-4908A>C,NM_004265.3:c.207+4273A>C	SL014957	PCNA-associated factor	Q15004	PAF	13
chr11:61802358	FADS1	chr11:61830500	0.996261	1	rs1535	8.02e-10	-0.054	38.792	G	A	intron_variant	NM_004265.3:c.207+1903A>G,NM_001281501.1:c.142-7278A>G,NM_001281502.1:c.115-7278A>G	SL018791	D-3-phosphoglycerate dehydrogenase	O43175	PHGDH	13
chr11:61802358	FADS1	chr11:61832870	0.971637	-1	rs174574	2.66e-16	0.068	39.343	A	C	intron_variant	NM_001281502.1:c.115-4908A>C,NM_001281501.1:c.142-4908A>C,NM_004265.3:c.207+4273A>C	SL008667	Beta-glucuronidase	P08236	GUSB	13
chr11:61802358	FADS1	chr11:61781553	0.995507	1	rs174533	2.35e-10	-0.052	38.922	A	G	intron_variant	NM_001127392.2:c.2765-20G>A,NM_013279.3:c.2660-20G>A	SL005697	Phosphatidylinositol transfer protein alpha isoform	Q00169	PITPNA	13
chr11:61802358	FADS1	chr11:61829161	0.972895	1	rs99780	7.19e-16	-0.067	39.316	T	C	intron_variant	NM_001281502.1:c.115-8617C>T,NM_004265.3:c.207+564C>T,NM_001281501.1:c.142-8617C>T	SL006352	Prenylcysteine oxidase 1	Q9UHG3	PCYOX1	13
chr11:61802358	FADS1	chr11:61790331	0.973999	1	rs102275	6.08e-13	-0.062	39.406	C	T	upstream_gene_variant	.	SL003440	Platelet-activating factor acetylhydrolase	Q13093	PLA2G7	13
chr11:61802358	FADS1	chr11:61790331	0.973999	1	rs102275	3.49e-13	-0.063	39.406	C	T	upstream_gene_variant	.	SL003542	Histone-lysine N-methyltransferase EHMT2	Q96KQ7	EHMT2	13
chr14:94380925	SERPINA1	chr14:94380925	1	1	rs17580	7.1e-13	0.161	3.316	A	T	missense_variant	NP_001121178.1:p.Glu288Val,NP_001121173.1:p.Glu288Val,NP_001121176.1:p.Glu288Val,NP_001002236.1:p.Glu288Val,NP_001121175.1:p.Glu288Val,NP_001121179.1:p.Glu288Val,NP_001121174.1:p.Glu288Val,NP_001121172.1:p.Glu288Val,NP_001121177.1:p.Glu288Val,NP_001002235.1:p.Glu288Val,NP_000286.3:p.Glu288Val	SL015329	Retinoic acid receptor responder protein 3	Q9UL19	RARRES3	58
chr14:94380925	SERPINA1	chr14:94380925	1	1	rs17580	2.62e-25	0.234	3.316	A	T	missense_variant	NP_001121178.1:p.Glu288Val,NP_001121173.1:p.Glu288Val,NP_001121176.1:p.Glu288Val,NP_001002236.1:p.Glu288Val,NP_001121175.1:p.Glu288Val,NP_001121179.1:p.Glu288Val,NP_001121174.1:p.Glu288Val,NP_001121172.1:p.Glu288Val,NP_001121177.1:p.Glu288Val,NP_001002235.1:p.Glu288Val,NP_000286.3:p.Glu288Val	SL006465	Keratin, type II cytoskeletal 5	P13647	KRT5	58
chr14:94380925	SERPINA1	chr14:94380925	1	1	rs17580	1.58e-10	0.145	3.316	A	T	missense_variant	NP_001121178.1:p.Glu288Val,NP_001121173.1:p.Glu288Val,NP_001121176.1:p.Glu288Val,NP_001002236.1:p.Glu288Val,NP_001121175.1:p.Glu288Val,NP_001121179.1:p.Glu288Val,NP_001121174.1:p.Glu288Val,NP_001121172.1:p.Glu288Val,NP_001121177.1:p.Glu288Val,NP_001002235.1:p.Glu288Val,NP_000286.3:p.Glu288Val	SL017998	Melanocortin-2 receptor accessory protein 2	Q96G30	MRAP2	58
chr14:94380925	SERPINA1	chr14:94380925	1	1	rs17580	5.41e-36	0.28	3.316	A	T	missense_variant	NP_001121178.1:p.Glu288Val,NP_001121173.1:p.Glu288Val,NP_001121176.1:p.Glu288Val,NP_001002236.1:p.Glu288Val,NP_001121175.1:p.Glu288Val,NP_001121179.1:p.Glu288Val,NP_001121174.1:p.Glu288Val,NP_001121172.1:p.Glu288Val,NP_001121177.1:p.Glu288Val,NP_001002235.1:p.Glu288Val,NP_000286.3:p.Glu288Val	SL018105	Pleckstrin homology domain-containing family A member 4	Q9H4M7	PLEKHA4	58
chr14:94380925	SERPINA1	chr14:94380925	1	1	rs17580	7.42e-86	0.439	3.316	A	T	missense_variant	NP_001121178.1:p.Glu288Val,NP_001121173.1:p.Glu288Val,NP_001121176.1:p.Glu288Val,NP_001002236.1:p.Glu288Val,NP_001121175.1:p.Glu288Val,NP_001121179.1:p.Glu288Val,NP_001121174.1:p.Glu288Val,NP_001121172.1:p.Glu288Val,NP_001121177.1:p.Glu288Val,NP_001002235.1:p.Glu288Val,NP_000286.3:p.Glu288Val	SL019720	Ragulator complex protein LAMTOR3	Q9UHA4	LAMTOR3	58
chr14:94380925	SERPINA1	chr14:94380925	1	1	rs17580	1.56e-13	0.167	3.316	A	T	missense_variant	NP_001121178.1:p.Glu288Val,NP_001121173.1:p.Glu288Val,NP_001121176.1:p.Glu288Val,NP_001002236.1:p.Glu288Val,NP_001121175.1:p.Glu288Val,NP_001121179.1:p.Glu288Val,NP_001121174.1:p.Glu288Val,NP_001121172.1:p.Glu288Val,NP_001121177.1:p.Glu288Val,NP_001002235.1:p.Glu288Val,NP_000286.3:p.Glu288Val	SL013858	E3 ubiquitin-protein ligase CHFR	Q96EP1	CHFR	58
chr14:94380925	SERPINA1	chr14:94380925	1	1	rs17580	2.79e-17	0.188	3.316	A	T	missense_variant	NP_001121178.1:p.Glu288Val,NP_001121173.1:p.Glu288Val,NP_001121176.1:p.Glu288Val,NP_001002236.1:p.Glu288Val,NP_001121175.1:p.Glu288Val,NP_001121179.1:p.Glu288Val,NP_001121174.1:p.Glu288Val,NP_001121172.1:p.Glu288Val,NP_001121177.1:p.Glu288Val,NP_001002235.1:p.Glu288Val,NP_000286.3:p.Glu288Val	SL019452	Isobutyryl-CoA dehydrogenase, mitochondrial	Q9UKU7	ACAD8	58
chr14:94380925	SERPINA1	chr14:94380925	1	1	rs17580	7.25e-72	0.398	3.316	A	T	missense_variant	NP_001121178.1:p.Glu288Val,NP_001121173.1:p.Glu288Val,NP_001121176.1:p.Glu288Val,NP_001002236.1:p.Glu288Val,NP_001121175.1:p.Glu288Val,NP_001121179.1:p.Glu288Val,NP_001121174.1:p.Glu288Val,NP_001121172.1:p.Glu288Val,NP_001121177.1:p.Glu288Val,NP_001002235.1:p.Glu288Val,NP_000286.3:p.Glu288Val	SL004690	WNT1-inducible-signaling pathway protein 3	O95389	WISP3	58
chr14:94380925	SERPINA1	chr14:94380925	1	1	rs17580	2.64e-12	0.156	3.316	A	T	missense_variant	NP_001121178.1:p.Glu288Val,NP_001121173.1:p.Glu288Val,NP_001121176.1:p.Glu288Val,NP_001002236.1:p.Glu288Val,NP_001121175.1:p.Glu288Val,NP_001121179.1:p.Glu288Val,NP_001121174.1:p.Glu288Val,NP_001121172.1:p.Glu288Val,NP_001121177.1:p.Glu288Val,NP_001002235.1:p.Glu288Val,NP_000286.3:p.Glu288Val	SL000074	Cellular tumor antigen p53	P04637	TP53	58
chr14:94380925	SERPINA1	chr14:94380925	1	1	rs17580	8.51e-42	0.298	3.316	A	T	missense_variant	NP_001121178.1:p.Glu288Val,NP_001121173.1:p.Glu288Val,NP_001121176.1:p.Glu288Val,NP_001002236.1:p.Glu288Val,NP_001121175.1:p.Glu288Val,NP_001121179.1:p.Glu288Val,NP_001121174.1:p.Glu288Val,NP_001121172.1:p.Glu288Val,NP_001121177.1:p.Glu288Val,NP_001002235.1:p.Glu288Val,NP_000286.3:p.Glu288Val	SL019575	Leucine-rich repeat, immunoglobulin-like domain and transmembrane domain-containing protein 2	A6NDA9	LRIT2	58
chr14:94380925	SERPINA1	chr14:94380925	1	1	rs17580	2.07e-08	0.127	3.316	A	T	missense_variant	NP_001121178.1:p.Glu288Val,NP_001121173.1:p.Glu288Val,NP_001121176.1:p.Glu288Val,NP_001002236.1:p.Glu288Val,NP_001121175.1:p.Glu288Val,NP_001121179.1:p.Glu288Val,NP_001121174.1:p.Glu288Val,NP_001121172.1:p.Glu288Val,NP_001121177.1:p.Glu288Val,NP_001002235.1:p.Glu288Val,NP_000286.3:p.Glu288Val	SL004900	Desmin	P17661	DES	58
chr14:94380925	SERPINA1	chr14:94380925	1	1	rs17580	5.38e-27	0.242	3.316	A	T	missense_variant	NP_001121178.1:p.Glu288Val,NP_001121173.1:p.Glu288Val,NP_001121176.1:p.Glu288Val,NP_001002236.1:p.Glu288Val,NP_001121175.1:p.Glu288Val,NP_001121179.1:p.Glu288Val,NP_001121174.1:p.Glu288Val,NP_001121172.1:p.Glu288Val,NP_001121177.1:p.Glu288Val,NP_001002235.1:p.Glu288Val,NP_000286.3:p.Glu288Val	SL007465	Dual specificity protein phosphatase 6	Q16828	DUSP6	58
chr14:94380925	SERPINA1	chr14:94380925	1	1	rs17580	5.74e-10	0.138	3.316	A	T	missense_variant	NP_001121178.1:p.Glu288Val,NP_001121173.1:p.Glu288Val,NP_001121176.1:p.Glu288Val,NP_001002236.1:p.Glu288Val,NP_001121175.1:p.Glu288Val,NP_001121179.1:p.Glu288Val,NP_001121174.1:p.Glu288Val,NP_001121172.1:p.Glu288Val,NP_001121177.1:p.Glu288Val,NP_001002235.1:p.Glu288Val,NP_000286.3:p.Glu288Val	SL020186	Rieske domain-containing protein	Q8TAC1	RFESD	58
chr14:94380925	SERPINA1	chr14:94380925	1	1	rs17580	4.56e-10	0.142	3.316	A	T	missense_variant	NP_001121178.1:p.Glu288Val,NP_001121173.1:p.Glu288Val,NP_001121176.1:p.Glu288Val,NP_001002236.1:p.Glu288Val,NP_001121175.1:p.Glu288Val,NP_001121179.1:p.Glu288Val,NP_001121174.1:p.Glu288Val,NP_001121172.1:p.Glu288Val,NP_001121177.1:p.Glu288Val,NP_001002235.1:p.Glu288Val,NP_000286.3:p.Glu288Val	SL019774	Diamine acetyltransferase 2	Q96F10	SAT2	58
chr14:94380925	SERPINA1	chr14:94380925	1	1	rs17580	0	1.284	3.316	A	T	missense_variant	NP_001121178.1:p.Glu288Val,NP_001121173.1:p.Glu288Val,NP_001121176.1:p.Glu288Val,NP_001002236.1:p.Glu288Val,NP_001121175.1:p.Glu288Val,NP_001121179.1:p.Glu288Val,NP_001121174.1:p.Glu288Val,NP_001121172.1:p.Glu288Val,NP_001121177.1:p.Glu288Val,NP_001002235.1:p.Glu288Val,NP_000286.3:p.Glu288Val	SL004553	Neutrophil cytosol factor 2	P19878	NCF2	58
chr14:94380925	SERPINA1	chr14:94380925	1	1	rs17580	5e-12	-0.164	3.316	A	T	missense_variant	NP_001121178.1:p.Glu288Val,NP_001121173.1:p.Glu288Val,NP_001121176.1:p.Glu288Val,NP_001002236.1:p.Glu288Val,NP_001121175.1:p.Glu288Val,NP_001121179.1:p.Glu288Val,NP_001121174.1:p.Glu288Val,NP_001121172.1:p.Glu288Val,NP_001121177.1:p.Glu288Val,NP_001002235.1:p.Glu288Val,NP_000286.3:p.Glu288Val	SL005209	Neurogenic locus notch homolog protein 3	Q9UM47	NOTCH3	58
chr14:94380925	SERPINA1	chr14:94380925	1	1	rs17580	6.44e-12	0.156	3.316	A	T	missense_variant	NP_001121178.1:p.Glu288Val,NP_001121173.1:p.Glu288Val,NP_001121176.1:p.Glu288Val,NP_001002236.1:p.Glu288Val,NP_001121175.1:p.Glu288Val,NP_001121179.1:p.Glu288Val,NP_001121174.1:p.Glu288Val,NP_001121172.1:p.Glu288Val,NP_001121177.1:p.Glu288Val,NP_001002235.1:p.Glu288Val,NP_000286.3:p.Glu288Val	SL009790	Small nuclear ribonucleoprotein F	P62306	SNRPF	58
chr14:94380925	SERPINA1	chr14:94380925	1	1	rs17580	7.58e-11	0.144	3.316	A	T	missense_variant	NP_001121178.1:p.Glu288Val,NP_001121173.1:p.Glu288Val,NP_001121176.1:p.Glu288Val,NP_001002236.1:p.Glu288Val,NP_001121175.1:p.Glu288Val,NP_001121179.1:p.Glu288Val,NP_001121174.1:p.Glu288Val,NP_001121172.1:p.Glu288Val,NP_001121177.1:p.Glu288Val,NP_001002235.1:p.Glu288Val,NP_000286.3:p.Glu288Val	SL009230	Sperm-associated antigen 11B	Q08648	SPAG11B	58
chr14:94380925	SERPINA1	chr14:94380925	1	1	rs17580	1.8e-234	0.717	3.316	A	T	missense_variant	NP_001121178.1:p.Glu288Val,NP_001121173.1:p.Glu288Val,NP_001121176.1:p.Glu288Val,NP_001002236.1:p.Glu288Val,NP_001121175.1:p.Glu288Val,NP_001121179.1:p.Glu288Val,NP_001121174.1:p.Glu288Val,NP_001121172.1:p.Glu288Val,NP_001121177.1:p.Glu288Val,NP_001002235.1:p.Glu288Val,NP_000286.3:p.Glu288Val	SL007478	Serine/threonine-protein kinase MRCK alpha	Q5VT25	CDC42BPA	58
chr14:94380925	SERPINA1	chr14:94380925	1	1	rs17580	2.16e-08	0.125	3.316	A	T	missense_variant	NP_001121178.1:p.Glu288Val,NP_001121173.1:p.Glu288Val,NP_001121176.1:p.Glu288Val,NP_001002236.1:p.Glu288Val,NP_001121175.1:p.Glu288Val,NP_001121179.1:p.Glu288Val,NP_001121174.1:p.Glu288Val,NP_001121172.1:p.Glu288Val,NP_001121177.1:p.Glu288Val,NP_001002235.1:p.Glu288Val,NP_000286.3:p.Glu288Val	SL013301	Calcium-regulated heat-stable protein 1	Q9Y2V2	CARHSP1	58
chr14:94380925	SERPINA1	chr14:94380925	1	1	rs17580	5.69e-137	0.565	3.316	A	T	missense_variant	NP_001121178.1:p.Glu288Val,NP_001121173.1:p.Glu288Val,NP_001121176.1:p.Glu288Val,NP_001002236.1:p.Glu288Val,NP_001121175.1:p.Glu288Val,NP_001121179.1:p.Glu288Val,NP_001121174.1:p.Glu288Val,NP_001121172.1:p.Glu288Val,NP_001121177.1:p.Glu288Val,NP_001002235.1:p.Glu288Val,NP_000286.3:p.Glu288Val	SL016433	Galactokinase	P51570	GALK1	58
chr14:94380925	SERPINA1	chr14:94380925	1	1	rs17580	1.64e-08	0.124	3.316	A	T	missense_variant	NP_001121178.1:p.Glu288Val,NP_001121173.1:p.Glu288Val,NP_001121176.1:p.Glu288Val,NP_001002236.1:p.Glu288Val,NP_001121175.1:p.Glu288Val,NP_001121179.1:p.Glu288Val,NP_001121174.1:p.Glu288Val,NP_001121172.1:p.Glu288Val,NP_001121177.1:p.Glu288Val,NP_001002235.1:p.Glu288Val,NP_000286.3:p.Glu288Val	SL007558	Cytoglobin	Q8WWM9	CYGB	58
chr14:94380925	SERPINA1	chr14:94380925	1	1	rs17580	0	1.23	3.316	A	T	missense_variant	NP_001121178.1:p.Glu288Val,NP_001121173.1:p.Glu288Val,NP_001121176.1:p.Glu288Val,NP_001002236.1:p.Glu288Val,NP_001121175.1:p.Glu288Val,NP_001121179.1:p.Glu288Val,NP_001121174.1:p.Glu288Val,NP_001121172.1:p.Glu288Val,NP_001121177.1:p.Glu288Val,NP_001002235.1:p.Glu288Val,NP_000286.3:p.Glu288Val	SL013588	Syntaxin-2	P32856	STX2	58
chr14:94380925	SERPINA1	chr14:94380925	1	1	rs17580	1.28e-48	0.327	3.316	A	T	missense_variant	NP_001121178.1:p.Glu288Val,NP_001121173.1:p.Glu288Val,NP_001121176.1:p.Glu288Val,NP_001002236.1:p.Glu288Val,NP_001121175.1:p.Glu288Val,NP_001121179.1:p.Glu288Val,NP_001121174.1:p.Glu288Val,NP_001121172.1:p.Glu288Val,NP_001121177.1:p.Glu288Val,NP_001002235.1:p.Glu288Val,NP_000286.3:p.Glu288Val	SL018297	Sialic acid-binding Ig-like lectin 8	Q9NYZ4	SIGLEC8	58
chr14:94380925	SERPINA1	chr14:94380925	1	1	rs17580	1.52e-08	0.131	3.316	A	T	missense_variant	NP_001121178.1:p.Glu288Val,NP_001121173.1:p.Glu288Val,NP_001121176.1:p.Glu288Val,NP_001002236.1:p.Glu288Val,NP_001121175.1:p.Glu288Val,NP_001121179.1:p.Glu288Val,NP_001121174.1:p.Glu288Val,NP_001121172.1:p.Glu288Val,NP_001121177.1:p.Glu288Val,NP_001002235.1:p.Glu288Val,NP_000286.3:p.Glu288Val	SL007764	Cadherin-7	Q9ULB5	CDH7	58
chr14:94380925	SERPINA1	chr14:94380925	1	1	rs17580	3.15e-08	0.122	3.316	A	T	missense_variant	NP_001121178.1:p.Glu288Val,NP_001121173.1:p.Glu288Val,NP_001121176.1:p.Glu288Val,NP_001002236.1:p.Glu288Val,NP_001121175.1:p.Glu288Val,NP_001121179.1:p.Glu288Val,NP_001121174.1:p.Glu288Val,NP_001121172.1:p.Glu288Val,NP_001121177.1:p.Glu288Val,NP_001002235.1:p.Glu288Val,NP_000286.3:p.Glu288Val	SL007540	Interleukin-31 receptor subunit alpha	Q8NI17	IL31RA	58
chr14:94380925	SERPINA1	chr14:94380925	1	1	rs17580	8.52e-125	0.525	3.316	A	T	missense_variant	NP_001121178.1:p.Glu288Val,NP_001121173.1:p.Glu288Val,NP_001121176.1:p.Glu288Val,NP_001002236.1:p.Glu288Val,NP_001121175.1:p.Glu288Val,NP_001121179.1:p.Glu288Val,NP_001121174.1:p.Glu288Val,NP_001121172.1:p.Glu288Val,NP_001121177.1:p.Glu288Val,NP_001002235.1:p.Glu288Val,NP_000286.3:p.Glu288Val	SL017405	Cadherin-related family member 1	Q96JP9	CDHR1	58
chr14:94380925	SERPINA1	chr14:94380925	1	1	rs17580	1.04e-21	0.211	3.316	A	T	missense_variant	NP_001121178.1:p.Glu288Val,NP_001121173.1:p.Glu288Val,NP_001121176.1:p.Glu288Val,NP_001002236.1:p.Glu288Val,NP_001121175.1:p.Glu288Val,NP_001121179.1:p.Glu288Val,NP_001121174.1:p.Glu288Val,NP_001121172.1:p.Glu288Val,NP_001121177.1:p.Glu288Val,NP_001002235.1:p.Glu288Val,NP_000286.3:p.Glu288Val	SL017529	Kelch-like ECH-associated protein 1	Q14145	KEAP1	58
chr14:94380925	SERPINA1	chr14:94380925	1	1	rs17580	1.22e-31	0.261	3.316	A	T	missense_variant	NP_001121178.1:p.Glu288Val,NP_001121173.1:p.Glu288Val,NP_001121176.1:p.Glu288Val,NP_001002236.1:p.Glu288Val,NP_001121175.1:p.Glu288Val,NP_001121179.1:p.Glu288Val,NP_001121174.1:p.Glu288Val,NP_001121172.1:p.Glu288Val,NP_001121177.1:p.Glu288Val,NP_001002235.1:p.Glu288Val,NP_000286.3:p.Glu288Val	SL018827	Uncharacterized protein C17orf89	A1L188	C17orf89	58
chr14:94380925	SERPINA1	chr14:94380925	1	1	rs17580	1.3e-156	0.594	3.316	A	T	missense_variant	NP_001121178.1:p.Glu288Val,NP_001121173.1:p.Glu288Val,NP_001121176.1:p.Glu288Val,NP_001002236.1:p.Glu288Val,NP_001121175.1:p.Glu288Val,NP_001121179.1:p.Glu288Val,NP_001121174.1:p.Glu288Val,NP_001121172.1:p.Glu288Val,NP_001121177.1:p.Glu288Val,NP_001002235.1:p.Glu288Val,NP_000286.3:p.Glu288Val	SL002732	Melanoma-associated antigen 3	P43357	MAGEA3	58
chr14:94380925	SERPINA1	chr14:94380925	1	1	rs17580	2.23e-19	0.203	3.316	A	T	missense_variant	NP_001121178.1:p.Glu288Val,NP_001121173.1:p.Glu288Val,NP_001121176.1:p.Glu288Val,NP_001002236.1:p.Glu288Val,NP_001121175.1:p.Glu288Val,NP_001121179.1:p.Glu288Val,NP_001121174.1:p.Glu288Val,NP_001121172.1:p.Glu288Val,NP_001121177.1:p.Glu288Val,NP_001002235.1:p.Glu288Val,NP_000286.3:p.Glu288Val	SL019818	Pantothenate kinase 3	Q9H999	PANK3	58
chr14:94380925	SERPINA1	chr14:94380925	1	1	rs17580	3.8e-14	-0.171	3.316	A	T	missense_variant	NP_001121178.1:p.Glu288Val,NP_001121173.1:p.Glu288Val,NP_001121176.1:p.Glu288Val,NP_001002236.1:p.Glu288Val,NP_001121175.1:p.Glu288Val,NP_001121179.1:p.Glu288Val,NP_001121174.1:p.Glu288Val,NP_001121172.1:p.Glu288Val,NP_001121177.1:p.Glu288Val,NP_001002235.1:p.Glu288Val,NP_000286.3:p.Glu288Val	SL008052	ADP-ribosylation factor 4	P18085	ARF4	58
chr14:94380925	SERPINA1	chr14:94380925	1	1	rs17580	0	0.817	3.316	A	T	missense_variant	NP_001121178.1:p.Glu288Val,NP_001121173.1:p.Glu288Val,NP_001121176.1:p.Glu288Val,NP_001002236.1:p.Glu288Val,NP_001121175.1:p.Glu288Val,NP_001121179.1:p.Glu288Val,NP_001121174.1:p.Glu288Val,NP_001121172.1:p.Glu288Val,NP_001121177.1:p.Glu288Val,NP_001002235.1:p.Glu288Val,NP_000286.3:p.Glu288Val	SL005387	Keratin, type I cytoskeletal 16	P08779	KRT16	58
chr14:94380925	SERPINA1	chr14:94380925	1	1	rs17580	1.49e-09	0.136	3.316	A	T	missense_variant	NP_001121178.1:p.Glu288Val,NP_001121173.1:p.Glu288Val,NP_001121176.1:p.Glu288Val,NP_001002236.1:p.Glu288Val,NP_001121175.1:p.Glu288Val,NP_001121179.1:p.Glu288Val,NP_001121174.1:p.Glu288Val,NP_001121172.1:p.Glu288Val,NP_001121177.1:p.Glu288Val,NP_001002235.1:p.Glu288Val,NP_000286.3:p.Glu288Val	SL017953	Endoplasmic reticulum mannosyl-oligosaccharide 1,2-alpha-mannosidase	Q9UKM7	MAN1B1	58
chr14:94380925	SERPINA1	chr14:94380925	1	1	rs17580	9.95e-14	0.165	3.316	A	T	missense_variant	NP_001121178.1:p.Glu288Val,NP_001121173.1:p.Glu288Val,NP_001121176.1:p.Glu288Val,NP_001002236.1:p.Glu288Val,NP_001121175.1:p.Glu288Val,NP_001121179.1:p.Glu288Val,NP_001121174.1:p.Glu288Val,NP_001121172.1:p.Glu288Val,NP_001121177.1:p.Glu288Val,NP_001002235.1:p.Glu288Val,NP_000286.3:p.Glu288Val	SL018111	Alpha-1,3-mannosyl-glycoprotein 4-beta-N-acetylglucosaminyltransferase C	Q9UBM8	MGAT4C	58
chr14:94380925	SERPINA1	chr14:94380925	1	1	rs17580	2.12e-16	0.185	3.316	A	T	missense_variant	NP_001121178.1:p.Glu288Val,NP_001121173.1:p.Glu288Val,NP_001121176.1:p.Glu288Val,NP_001002236.1:p.Glu288Val,NP_001121175.1:p.Glu288Val,NP_001121179.1:p.Glu288Val,NP_001121174.1:p.Glu288Val,NP_001121172.1:p.Glu288Val,NP_001121177.1:p.Glu288Val,NP_001002235.1:p.Glu288Val,NP_000286.3:p.Glu288Val	SL007208	Glucokinase	P35557	GCK	58
chr14:94380925	SERPINA1	chr14:94380925	1	1	rs17580	1.16e-290	0.816	3.316	A	T	missense_variant	NP_001121178.1:p.Glu288Val,NP_001121173.1:p.Glu288Val,NP_001121176.1:p.Glu288Val,NP_001002236.1:p.Glu288Val,NP_001121175.1:p.Glu288Val,NP_001121179.1:p.Glu288Val,NP_001121174.1:p.Glu288Val,NP_001121172.1:p.Glu288Val,NP_001121177.1:p.Glu288Val,NP_001002235.1:p.Glu288Val,NP_000286.3:p.Glu288Val	SL007311	Synaptosomal-associated protein 25	P60880	SNAP25	58
chr14:94380925	SERPINA1	chr14:94380925	1	1	rs17580	1.24e-250	0.73	3.316	A	T	missense_variant	NP_001121178.1:p.Glu288Val,NP_001121173.1:p.Glu288Val,NP_001121176.1:p.Glu288Val,NP_001002236.1:p.Glu288Val,NP_001121175.1:p.Glu288Val,NP_001121179.1:p.Glu288Val,NP_001121174.1:p.Glu288Val,NP_001121172.1:p.Glu288Val,NP_001121177.1:p.Glu288Val,NP_001002235.1:p.Glu288Val,NP_000286.3:p.Glu288Val	SL020130	Inositol oxygenase	Q9UGB7	MIOX	58
chr14:94380925	SERPINA1	chr14:94380925	1	1	rs17580	4.83e-15	0.178	3.316	A	T	missense_variant	NP_001121178.1:p.Glu288Val,NP_001121173.1:p.Glu288Val,NP_001121176.1:p.Glu288Val,NP_001002236.1:p.Glu288Val,NP_001121175.1:p.Glu288Val,NP_001121179.1:p.Glu288Val,NP_001121174.1:p.Glu288Val,NP_001121172.1:p.Glu288Val,NP_001121177.1:p.Glu288Val,NP_001002235.1:p.Glu288Val,NP_000286.3:p.Glu288Val	SL014934	Ras-related protein Rab-31	Q13636	RAB31	58
chr14:94380925	SERPINA1	chr14:94380925	1	1	rs17580	1.57e-15	0.18	3.316	A	T	missense_variant	NP_001121178.1:p.Glu288Val,NP_001121173.1:p.Glu288Val,NP_001121176.1:p.Glu288Val,NP_001002236.1:p.Glu288Val,NP_001121175.1:p.Glu288Val,NP_001121179.1:p.Glu288Val,NP_001121174.1:p.Glu288Val,NP_001121172.1:p.Glu288Val,NP_001121177.1:p.Glu288Val,NP_001002235.1:p.Glu288Val,NP_000286.3:p.Glu288Val	SL000308	Plasma protease C1 inhibitor	P05155	SERPING1	58
chr14:94380925	SERPINA1	chr14:94380925	1	1	rs17580	2.84e-78	0.418	3.316	A	T	missense_variant	NP_001121178.1:p.Glu288Val,NP_001121173.1:p.Glu288Val,NP_001121176.1:p.Glu288Val,NP_001002236.1:p.Glu288Val,NP_001121175.1:p.Glu288Val,NP_001121179.1:p.Glu288Val,NP_001121174.1:p.Glu288Val,NP_001121172.1:p.Glu288Val,NP_001121177.1:p.Glu288Val,NP_001002235.1:p.Glu288Val,NP_000286.3:p.Glu288Val	SL008524	S-methylmethionine--homocysteine S-methyltransferase BHMT2	Q9H2M3	BHMT2	58
chr14:94380925	SERPINA1	chr14:94380925	1	1	rs17580	2.02e-12	0.164	3.316	A	T	missense_variant	NP_001121178.1:p.Glu288Val,NP_001121173.1:p.Glu288Val,NP_001121176.1:p.Glu288Val,NP_001002236.1:p.Glu288Val,NP_001121175.1:p.Glu288Val,NP_001121179.1:p.Glu288Val,NP_001121174.1:p.Glu288Val,NP_001121172.1:p.Glu288Val,NP_001121177.1:p.Glu288Val,NP_001002235.1:p.Glu288Val,NP_000286.3:p.Glu288Val	SL012766	Vesicular, overexpressed in cancer, prosurvival protein 1	Q96AW1	VOPP1	58
chr14:94380925	SERPINA1	chr14:94380925	1	1	rs17580	7.56e-13	0.163	3.316	A	T	missense_variant	NP_001121178.1:p.Glu288Val,NP_001121173.1:p.Glu288Val,NP_001121176.1:p.Glu288Val,NP_001002236.1:p.Glu288Val,NP_001121175.1:p.Glu288Val,NP_001121179.1:p.Glu288Val,NP_001121174.1:p.Glu288Val,NP_001121172.1:p.Glu288Val,NP_001121177.1:p.Glu288Val,NP_001002235.1:p.Glu288Val,NP_000286.3:p.Glu288Val	SL012646	Lysozyme g-like protein 2	Q86SG7	LYG2	58
chr14:94380925	SERPINA1	chr14:94380925	1	1	rs17580	3.9e-29	0.249	3.316	A	T	missense_variant	NP_001121178.1:p.Glu288Val,NP_001121173.1:p.Glu288Val,NP_001121176.1:p.Glu288Val,NP_001002236.1:p.Glu288Val,NP_001121175.1:p.Glu288Val,NP_001121179.1:p.Glu288Val,NP_001121174.1:p.Glu288Val,NP_001121172.1:p.Glu288Val,NP_001121177.1:p.Glu288Val,NP_001002235.1:p.Glu288Val,NP_000286.3:p.Glu288Val	SL005255	Somatoliberin	P01286	GHRH	58
chr14:94380925	SERPINA1	chr14:94380925	1	1	rs17580	3.41e-25	0.227	3.316	A	T	missense_variant	NP_001121178.1:p.Glu288Val,NP_001121173.1:p.Glu288Val,NP_001121176.1:p.Glu288Val,NP_001002236.1:p.Glu288Val,NP_001121175.1:p.Glu288Val,NP_001121179.1:p.Glu288Val,NP_001121174.1:p.Glu288Val,NP_001121172.1:p.Glu288Val,NP_001121177.1:p.Glu288Val,NP_001002235.1:p.Glu288Val,NP_000286.3:p.Glu288Val	SL012523	Beta-defensin 136	Q30KP8	DEFB136	58
chr14:94380925	SERPINA1	chr14:94380925	1	1	rs17580	5.88e-14	0.167	3.316	A	T	missense_variant	NP_001121178.1:p.Glu288Val,NP_001121173.1:p.Glu288Val,NP_001121176.1:p.Glu288Val,NP_001002236.1:p.Glu288Val,NP_001121175.1:p.Glu288Val,NP_001121179.1:p.Glu288Val,NP_001121174.1:p.Glu288Val,NP_001121172.1:p.Glu288Val,NP_001121177.1:p.Glu288Val,NP_001002235.1:p.Glu288Val,NP_000286.3:p.Glu288Val	SL019131	Transmembrane protein 52B	Q4KMG9	TMEM52B	58
chr14:94380925	SERPINA1	chr14:94380925	1	1	rs17580	8.81e-25	0.231	3.316	A	T	missense_variant	NP_001121178.1:p.Glu288Val,NP_001121173.1:p.Glu288Val,NP_001121176.1:p.Glu288Val,NP_001002236.1:p.Glu288Val,NP_001121175.1:p.Glu288Val,NP_001121179.1:p.Glu288Val,NP_001121174.1:p.Glu288Val,NP_001121172.1:p.Glu288Val,NP_001121177.1:p.Glu288Val,NP_001002235.1:p.Glu288Val,NP_000286.3:p.Glu288Val	SL012569	Retinoic acid early transcript 1G protein	Q6H3X3	RAET1G	58
chr14:94380925	SERPINA1	chr14:94380925	1	1	rs17580	2.78e-09	0.137	3.316	A	T	missense_variant	NP_001121178.1:p.Glu288Val,NP_001121173.1:p.Glu288Val,NP_001121176.1:p.Glu288Val,NP_001002236.1:p.Glu288Val,NP_001121175.1:p.Glu288Val,NP_001121179.1:p.Glu288Val,NP_001121174.1:p.Glu288Val,NP_001121172.1:p.Glu288Val,NP_001121177.1:p.Glu288Val,NP_001002235.1:p.Glu288Val,NP_000286.3:p.Glu288Val	SL004493	Toll-like receptor 5	O60602	TLR5	58
chr14:94380925	SERPINA1	chr14:94380925	1	1	rs17580	3.97e-264	0.77	3.316	A	T	missense_variant	NP_001121178.1:p.Glu288Val,NP_001121173.1:p.Glu288Val,NP_001121176.1:p.Glu288Val,NP_001002236.1:p.Glu288Val,NP_001121175.1:p.Glu288Val,NP_001121179.1:p.Glu288Val,NP_001121174.1:p.Glu288Val,NP_001121172.1:p.Glu288Val,NP_001121177.1:p.Glu288Val,NP_001002235.1:p.Glu288Val,NP_000286.3:p.Glu288Val	SL001775	Interleukin-15	P40933	IL15	58
chr14:94380925	SERPINA1	chr14:94380925	1	1	rs17580	3.93e-11	0.144	3.316	A	T	missense_variant	NP_001121178.1:p.Glu288Val,NP_001121173.1:p.Glu288Val,NP_001121176.1:p.Glu288Val,NP_001002236.1:p.Glu288Val,NP_001121175.1:p.Glu288Val,NP_001121179.1:p.Glu288Val,NP_001121174.1:p.Glu288Val,NP_001121172.1:p.Glu288Val,NP_001121177.1:p.Glu288Val,NP_001002235.1:p.Glu288Val,NP_000286.3:p.Glu288Val	SL000633	Tumor necrosis factor ligand superfamily member 6, soluble form	P48023	FASLG	58
chr14:94380925	SERPINA1	chr14:94380925	1	1	rs17580	7.91e-10	0.143	3.316	A	T	missense_variant	NP_001121178.1:p.Glu288Val,NP_001121173.1:p.Glu288Val,NP_001121176.1:p.Glu288Val,NP_001002236.1:p.Glu288Val,NP_001121175.1:p.Glu288Val,NP_001121179.1:p.Glu288Val,NP_001121174.1:p.Glu288Val,NP_001121172.1:p.Glu288Val,NP_001121177.1:p.Glu288Val,NP_001002235.1:p.Glu288Val,NP_000286.3:p.Glu288Val	SL001998	Tissue factor pathway inhibitor	P10646	TFPI	58
chr14:94380925	SERPINA1	chr14:94380925	1	1	rs17580	1e-30	0.256	3.316	A	T	missense_variant	NP_001121178.1:p.Glu288Val,NP_001121173.1:p.Glu288Val,NP_001121176.1:p.Glu288Val,NP_001002236.1:p.Glu288Val,NP_001121175.1:p.Glu288Val,NP_001121179.1:p.Glu288Val,NP_001121174.1:p.Glu288Val,NP_001121172.1:p.Glu288Val,NP_001121177.1:p.Glu288Val,NP_001002235.1:p.Glu288Val,NP_000286.3:p.Glu288Val	SL004492	Toll-like receptor 2	O60603	TLR2	58
chr14:94380925	SERPINA1	chr14:94380925	1	1	rs17580	4.88e-09	0.132	3.316	A	T	missense_variant	NP_001121178.1:p.Glu288Val,NP_001121173.1:p.Glu288Val,NP_001121176.1:p.Glu288Val,NP_001002236.1:p.Glu288Val,NP_001121175.1:p.Glu288Val,NP_001121179.1:p.Glu288Val,NP_001121174.1:p.Glu288Val,NP_001121172.1:p.Glu288Val,NP_001121177.1:p.Glu288Val,NP_001002235.1:p.Glu288Val,NP_000286.3:p.Glu288Val	SL007093	Neuromedin-B	P08949	NMB	58
chr14:94380925	SERPINA1	chr14:94380925	1	1	rs17580	1.94e-101	0.476	3.316	A	T	missense_variant	NP_001121178.1:p.Glu288Val,NP_001121173.1:p.Glu288Val,NP_001121176.1:p.Glu288Val,NP_001002236.1:p.Glu288Val,NP_001121175.1:p.Glu288Val,NP_001121179.1:p.Glu288Val,NP_001121174.1:p.Glu288Val,NP_001121172.1:p.Glu288Val,NP_001121177.1:p.Glu288Val,NP_001002235.1:p.Glu288Val,NP_000286.3:p.Glu288Val	SL003930	15-hydroxyprostaglandin dehydrogenase [NAD(+)]	P15428	HPGD	58
chr14:94380925	SERPINA1	chr14:94380925	1	1	rs17580	0	0.988	3.316	A	T	missense_variant	NP_001121178.1:p.Glu288Val,NP_001121173.1:p.Glu288Val,NP_001121176.1:p.Glu288Val,NP_001002236.1:p.Glu288Val,NP_001121175.1:p.Glu288Val,NP_001121179.1:p.Glu288Val,NP_001121174.1:p.Glu288Val,NP_001121172.1:p.Glu288Val,NP_001121177.1:p.Glu288Val,NP_001002235.1:p.Glu288Val,NP_000286.3:p.Glu288Val	SL002803	Ubiquitin carboxyl-terminal hydrolase isozyme L1	P09936	UCHL1	58
chr14:94380925	SERPINA1	chr14:94380925	1	1	rs17580	2.64e-17	0.188	3.316	A	T	missense_variant	NP_001121178.1:p.Glu288Val,NP_001121173.1:p.Glu288Val,NP_001121176.1:p.Glu288Val,NP_001002236.1:p.Glu288Val,NP_001121175.1:p.Glu288Val,NP_001121179.1:p.Glu288Val,NP_001121174.1:p.Glu288Val,NP_001121172.1:p.Glu288Val,NP_001121177.1:p.Glu288Val,NP_001002235.1:p.Glu288Val,NP_000286.3:p.Glu288Val	SL004810	Protein S100-P	P25815	S100P	58
chr14:94380925	SERPINA1	chr14:94380925	1	1	rs17580	0	0.94	3.316	A	T	missense_variant	NP_001121178.1:p.Glu288Val,NP_001121173.1:p.Glu288Val,NP_001121176.1:p.Glu288Val,NP_001002236.1:p.Glu288Val,NP_001121175.1:p.Glu288Val,NP_001121179.1:p.Glu288Val,NP_001121174.1:p.Glu288Val,NP_001121172.1:p.Glu288Val,NP_001121177.1:p.Glu288Val,NP_001002235.1:p.Glu288Val,NP_000286.3:p.Glu288Val	SL019965	Urea transporter 2	Q15849	SLC14A2	58
chr14:94380925	SERPINA1	chr14:94380925	1	1	rs17580	1.43e-48	0.333	3.316	A	T	missense_variant	NP_001121178.1:p.Glu288Val,NP_001121173.1:p.Glu288Val,NP_001121176.1:p.Glu288Val,NP_001002236.1:p.Glu288Val,NP_001121175.1:p.Glu288Val,NP_001121179.1:p.Glu288Val,NP_001121174.1:p.Glu288Val,NP_001121172.1:p.Glu288Val,NP_001121177.1:p.Glu288Val,NP_001002235.1:p.Glu288Val,NP_000286.3:p.Glu288Val	SL019952	Diacylglycerol kinase beta	Q9Y6T7	DGKB	58
chr15:45106240	DUOX2	chr15:45095352	0.974446	-1	rs199138	3.27e-16	-0.121	8.139	A	G	intron_variant	NM_014080.4:c.4239+85T>C	SL005628	Ferritin light chain	P02792	FTL	1
chr17:58358748	MTMR4	chr17:58358748	1	1	rs34523089	2.32e-08	0.062	16.338	T	C	missense_variant	NP_001292473.1:p.Arg343His,NP_060233.3:p.Arg343His,NP_001292474.1:p.Arg216His	SL004536	Hepcidin	P81172	HAMP	1
chr17:69253570	ABCA5	chr17:69085137	0.86768	1	rs77542162	1.7e-12	0.176	2.5	G	A	missense_variant	NP_525023.2:p.Cys1359Arg	SL005005	Tenascin-X	P22105	TNXB	87
chr17:69253570	ABCA5	chr17:69280242	0.995872	1	rs573431210	1.71e-25	0.284	2.269	G	T	intron_variant	NM_172232.3:c.2393-2400A>C,NM_018672.4:c.2393-2400A>C	SL006589	Vasorin	Q6EMK4	VASN	87
chr17:69253570	ABCA5	chr17:69085137	0.86768	1	rs77542162	1.08e-11	0.177	2.5	G	A	missense_variant	NP_525023.2:p.Cys1359Arg	SL007680	Roundabout homolog 2	Q9HCK4	ROBO2	87
chr17:69253570	ABCA5	chr17:69085137	0.86768	1	rs77542162	3.93e-22	0.248	2.5	G	A	missense_variant	NP_525023.2:p.Cys1359Arg	SL008440	Calsyntenin-1	O94985	CLSTN1	87
chr17:69253570	ABCA5	chr17:69085137	0.86768	1	rs77542162	7.56e-10	0.156	2.5	G	A	missense_variant	NP_525023.2:p.Cys1359Arg	SL003189	C-C motif chemokine 19	Q99731	CCL19	87
chr17:69253570	ABCA5	chr17:69253570	1	1	rs77262773	8.98e-10	0.164	2.263	T	C	splice_region_variant	NM_172232.3:c.4415+3G>A,NM_018672.4:c.4415+3G>A	SL001871	Tetranectin	P05452	CLEC3B	87
chr17:69253570	ABCA5	chr17:69085137	0.86768	1	rs77542162	3.32e-12	0.18	2.5	G	A	missense_variant	NP_525023.2:p.Cys1359Arg	SL006397	Neuropilin-1	O14786	NRP1	87
chr17:69253570	ABCA5	chr17:69085137	0.86768	1	rs77542162	6.03e-14	0.192	2.5	G	A	missense_variant	NP_525023.2:p.Cys1359Arg	SL000145	Interleukin-1 receptor type 2	P27930	IL1R2	87
chr17:69253570	ABCA5	chr17:69085137	0.86768	1	rs77542162	4.86e-09	0.154	2.5	G	A	missense_variant	NP_525023.2:p.Cys1359Arg	SL012697	ADAMTS-like protein 1	Q8N6G6	ADAMTSL1	87
chr17:69253570	ABCA5	chr17:69085137	0.86768	1	rs77542162	3.31e-09	0.15	2.5	G	A	missense_variant	NP_525023.2:p.Cys1359Arg	SL000433	Glucagon	P01275	GCG	87
chr17:69253570	ABCA5	chr17:69085137	0.86768	1	rs77542162	4.99e-13	0.184	2.5	G	A	missense_variant	NP_525023.2:p.Cys1359Arg	SL007328	Protein jagged-1	P78504	JAG1	87
chr17:69253570	ABCA5	chr17:69085137	0.86768	1	rs77542162	1.17e-18	0.225	2.5	G	A	missense_variant	NP_525023.2:p.Cys1359Arg	SL014129	Heparan-sulfate 6-O-sulfotransferase 1	O60243	HS6ST1	87
chr17:69253570	ABCA5	chr17:69085137	0.86768	1	rs77542162	1.62e-12	0.184	2.5	G	A	missense_variant	NP_525023.2:p.Cys1359Arg	SL010467	Repulsive guidance molecule A	Q96B86	RGMA	87
chr17:69253570	ABCA5	chr17:69253570	1	1	rs77262773	1.77e-10	0.173	2.263	T	C	splice_region_variant	NM_172232.3:c.4415+3G>A,NM_018672.4:c.4415+3G>A	SL018548	Alpha-1-antichymotrypsin complex	P01011	SERPINA3	87
chr17:69253570	ABCA5	chr17:69085137	0.86768	1	rs77542162	1.14e-10	0.168	2.5	G	A	missense_variant	NP_525023.2:p.Cys1359Arg	SL000124	72 kDa type IV collagenase	P08253	MMP2	87
chr17:69253570	ABCA5	chr17:69280242	0.995872	1	rs573431210	9.91e-34	0.313	2.269	G	T	intron_variant	NM_172232.3:c.2393-2400A>C,NM_018672.4:c.2393-2400A>C	SL005488	SPARC-like protein 1	Q14515	SPARCL1	87
chr17:69253570	ABCA5	chr17:69085137	0.86768	1	rs77542162	1.54e-29	0.289	2.5	G	A	missense_variant	NP_525023.2:p.Cys1359Arg	SL007502	Carbohydrate sulfotransferase 15	Q7LFX5	CHST15	87
chr17:69253570	ABCA5	chr17:69085137	0.86768	1	rs77542162	7.35e-29	0.282	2.5	G	A	missense_variant	NP_525023.2:p.Cys1359Arg	SL000308	Plasma protease C1 inhibitor	P05155	SERPING1	87
chr17:69253570	ABCA5	chr17:69085137	0.86768	1	rs77542162	9.46e-16	0.206	2.5	G	A	missense_variant	NP_525023.2:p.Cys1359Arg	SL005091	Protein kinase C-binding protein NELL2	Q99435	NELL2	87
chr17:69253570	ABCA5	chr17:69085137	0.86768	1	rs77542162	5.87e-11	0.172	2.5	G	A	missense_variant	NP_525023.2:p.Cys1359Arg	SL004151	Interleukin-15 receptor subunit alpha	Q13261	IL15RA	87
chr17:69253570	ABCA5	chr17:69280242	0.995872	1	rs573431210	7.46e-12	0.185	2.269	G	T	intron_variant	NM_172232.3:c.2393-2400A>C,NM_018672.4:c.2393-2400A>C	SL012581	von Willebrand factor A domain-containing protein 1	Q6PCB0	VWA1	87
chr17:69253570	ABCA5	chr17:69253570	1	1	rs77262773	4.04e-08	0.151	2.263	T	C	splice_region_variant	NM_172232.3:c.4415+3G>A,NM_018672.4:c.4415+3G>A	SL005203	Neuropilin-2	O60462	NRP2	87
chr17:69253570	ABCA5	chr17:69085137	0.86768	1	rs77542162	2.13e-89	0.509	2.5	G	A	missense_variant	NP_525023.2:p.Cys1359Arg	SL005169	Intercellular adhesion molecule 5	Q9UMF0	ICAM5	87
chr17:69253570	ABCA5	chr17:69253570	1	1	rs77262773	4.79e-13	0.198	2.263	T	C	splice_region_variant	NM_172232.3:c.4415+3G>A,NM_018672.4:c.4415+3G>A	SL003166	CD166 antigen	Q13740	ALCAM	87
chr17:69253570	ABCA5	chr17:69085137	0.86768	1	rs77542162	9.64e-101	0.55	2.5	G	A	missense_variant	NP_525023.2:p.Cys1359Arg	SL003187	C-C motif chemokine 22	O00626	CCL22	87
chr17:69253570	ABCA5	chr17:69085137	0.86768	1	rs77542162	1.55e-52	0.395	2.5	G	A	missense_variant	NP_525023.2:p.Cys1359Arg	SL004712	Stromal cell-derived factor 1	P48061	CXCL12	87
chr17:69253570	ABCA5	chr17:69085137	0.86768	1	rs77542162	9.21e-11	0.167	2.5	G	A	missense_variant	NP_525023.2:p.Cys1359Arg	SL011828	Fibroblast growth factor-binding protein 1	Q14512	FGFBP1	87
chr17:69253570	ABCA5	chr17:69085137	0.86768	1	rs77542162	4.26e-13	0.183	2.5	G	A	missense_variant	NP_525023.2:p.Cys1359Arg	SL008988	Transmembrane protein 132A	Q24JP5	TMEM132A	87
chr17:69253570	ABCA5	chr17:69085137	0.86768	1	rs77542162	9.44e-33	0.31	2.5	G	A	missense_variant	NP_525023.2:p.Cys1359Arg	SL005115	Spondin-1	Q9HCB6	SPON1	87
chr17:69253570	ABCA5	chr17:69253570	1	1	rs77262773	8.76e-09	0.155	2.263	T	C	splice_region_variant	NM_172232.3:c.4415+3G>A,NM_018672.4:c.4415+3G>A	SL012780	Fc receptor-like protein 1	Q96LA6	FCRL1	87
chr17:69253570	ABCA5	chr17:69253570	1	1	rs77262773	1.72e-09	0.159	2.263	T	C	splice_region_variant	NM_172232.3:c.4415+3G>A,NM_018672.4:c.4415+3G>A	SL004535	Beta-defensin 104	Q8WTQ1	DEFB104A	87
chr17:69253570	ABCA5	chr17:69280242	0.995872	1	rs573431210	1.92e-10	0.173	2.269	G	T	intron_variant	NM_172232.3:c.2393-2400A>C,NM_018672.4:c.2393-2400A>C	SL012422	Serine protease inhibitor Kazal-type 2	P20155	SPINK2	87
chr17:69253570	ABCA5	chr17:69253570	1	1	rs77262773	7.4e-15	0.217	2.263	T	C	splice_region_variant	NM_172232.3:c.4415+3G>A,NM_018672.4:c.4415+3G>A	SL012648	ADAMTS-like protein 2	Q86TH1	ADAMTSL2	87
chr17:69253570	ABCA5	chr17:69253570	1	1	rs77262773	2.95e-15	0.211	2.263	T	C	splice_region_variant	NM_172232.3:c.4415+3G>A,NM_018672.4:c.4415+3G>A	SL007317	Rho-related GTP-binding protein RhoB	P62745	RHOB	87
chr17:69253570	ABCA5	chr17:69085137	0.86768	1	rs77542162	2.39e-18	0.223	2.5	G	A	missense_variant	NP_525023.2:p.Cys1359Arg	SL021519	Calsyntenin-2	Q9H4D0	CLSTN2	87
chr17:69253570	ABCA5	chr17:69085137	0.86768	1	rs77542162	4.75e-76	0.47	2.5	G	A	missense_variant	NP_525023.2:p.Cys1359Arg	SL007091	Matrix Gla protein	P08493	MGP	87
chr17:69253570	ABCA5	chr17:69253570	1	1	rs77262773	9.53e-09	0.158	2.263	T	C	splice_region_variant	NM_172232.3:c.4415+3G>A,NM_018672.4:c.4415+3G>A	SL005707	Growth arrest-specific protein 6	Q14393	GAS6	87
chr17:69253570	ABCA5	chr17:69253570	1	1	rs77262773	5.14e-14	0.21	2.263	T	C	splice_region_variant	NM_172232.3:c.4415+3G>A,NM_018672.4:c.4415+3G>A	SL010387	T-cell immunoglobulin and mucin domain-containing protein 4	Q96H15	TIMD4	87
chr17:69253570	ABCA5	chr17:69253570	1	1	rs77262773	2.83e-11	0.18	2.263	T	C	splice_region_variant	NM_172232.3:c.4415+3G>A,NM_018672.4:c.4415+3G>A	SL004948	Phospholipid transfer protein	P55058	PLTP	87
chr17:69253570	ABCA5	chr17:69253570	1	1	rs77262773	1.37e-08	0.153	2.263	T	C	splice_region_variant	NM_172232.3:c.4415+3G>A,NM_018672.4:c.4415+3G>A	SL012818	Complement C1q tumor necrosis factor-related protein 3	Q9BXJ4	C1QTNF3	87
chr17:69253570	ABCA5	chr17:69085137	0.86768	1	rs77542162	4.28e-09	0.152	2.5	G	A	missense_variant	NP_525023.2:p.Cys1359Arg	SL009349	Follistatin-related protein 1	Q12841	FSTL1	87
chr17:69253570	ABCA5	chr17:69253570	1	1	rs77262773	2.53e-10	0.174	2.263	T	C	splice_region_variant	NM_172232.3:c.4415+3G>A,NM_018672.4:c.4415+3G>A	SL006230	Lumican	P51884	LUM	87
chr17:69253570	ABCA5	chr17:69085137	0.86768	1	rs77542162	8.13e-16	0.206	2.5	G	A	missense_variant	NP_525023.2:p.Cys1359Arg	SL008360	Leucine-rich repeat transmembrane protein FLRT2	O43155	FLRT2	87
chr17:69253570	ABCA5	chr17:69280242	0.995872	1	rs573431210	5.99e-19	0.233	2.269	G	T	intron_variant	NM_172232.3:c.2393-2400A>C,NM_018672.4:c.2393-2400A>C	SL008522	Semaphorin-5A	Q13591	SEMA5A	87
chr17:69253570	ABCA5	chr17:69085137	0.86768	1	rs77542162	2.52e-25	0.263	2.5	G	A	missense_variant	NP_525023.2:p.Cys1359Arg	SL012716	Follicular dendritic cell secreted peptide	Q8NFU4	FDCSP	87
chr17:69253570	ABCA5	chr17:69253570	1	1	rs77262773	3.61e-08	0.15	2.263	T	C	splice_region_variant	NM_172232.3:c.4415+3G>A,NM_018672.4:c.4415+3G>A	SL004650	Secreted frizzled-related protein 3	Q92765	FRZB	87
chr17:69253570	ABCA5	chr17:69253570	1	1	rs77262773	4.41e-08	0.147	2.263	T	C	splice_region_variant	NM_172232.3:c.4415+3G>A,NM_018672.4:c.4415+3G>A	SL007429	Transmembrane glycoprotein NMB	Q14956	GPNMB	87
chr17:69253570	ABCA5	chr17:69253570	1	1	rs77262773	1.22e-11	0.186	2.263	T	C	splice_region_variant	NM_172232.3:c.4415+3G>A,NM_018672.4:c.4415+3G>A	SL009409	Olfactomedin-like protein 3	Q9NRN5	OLFML3	87
chr17:69253570	ABCA5	chr17:69085137	0.86768	1	rs77542162	2.59e-08	0.146	2.5	G	A	missense_variant	NP_525023.2:p.Cys1359Arg	SL007523	Signal peptide, CUB and EGF-like domain-containing protein 1	Q8IWY4	SCUBE1	87
chr17:69253570	ABCA5	chr17:69085137	0.86768	1	rs77542162	7.38e-14	0.192	2.5	G	A	missense_variant	NP_525023.2:p.Cys1359Arg	SL012408	Cholecystokinin	P06307	CCK	87
chr17:69253570	ABCA5	chr17:69085137	0.86768	1	rs77542162	4.92e-21	0.245	2.5	G	A	missense_variant	NP_525023.2:p.Cys1359Arg	SL017913	Bifunctional heparan sulfate N-deacetylase/N-sulfotransferase 1	P52848	NDST1	87
chr17:69253570	ABCA5	chr17:69085137	0.86768	1	rs77542162	2.38e-12	0.186	2.5	G	A	missense_variant	NP_525023.2:p.Cys1359Arg	SL018134	Transmembrane protein 132C	Q8N3T6	TMEM132C	87
chr17:69253570	ABCA5	chr17:69253570	1	1	rs77262773	1.47e-09	0.167	2.263	T	C	splice_region_variant	NM_172232.3:c.4415+3G>A,NM_018672.4:c.4415+3G>A	SL005356	Neuropeptide W	Q8N729	NPW	87
chr17:69253570	ABCA5	chr17:69085137	0.86768	1	rs77542162	3.79e-09	0.157	2.5	G	A	missense_variant	NP_525023.2:p.Cys1359Arg	SL004143	GDNF family receptor alpha-2	O00451	GFRA2	87
chr17:69253570	ABCA5	chr17:69085137	0.86768	1	rs77542162	3.04e-09	0.152	2.5	G	A	missense_variant	NP_525023.2:p.Cys1359Arg	SL000045	Insulin-like growth factor-binding protein 3	P17936	IGFBP3	87
chr17:69253570	ABCA5	chr17:69085137	0.86768	1	rs77542162	2.03e-30	0.296	2.5	G	A	missense_variant	NP_525023.2:p.Cys1359Arg	SL011888	SPARC-related modular calcium-binding protein 1	Q9H4F8	SMOC1	87
chr17:69253570	ABCA5	chr17:69085137	0.86768	1	rs77542162	3.16e-10	0.147	2.5	G	A	missense_variant	NP_525023.2:p.Cys1359Arg	SL012713	MAM domain-containing glycosylphosphatidylinositol anchor protein 1	Q8NFP4	MDGA1	87
chr17:69253570	ABCA5	chr17:69085137	0.86768	1	rs77542162	1.11e-12	0.183	2.5	G	A	missense_variant	NP_525023.2:p.Cys1359Arg	SL002539	Tumor necrosis factor receptor superfamily member 11B	O00300	TNFRSF11B	87
chr17:69253570	ABCA5	chr17:69253570	1	1	rs77262773	6.7e-11	0.175	2.263	T	C	splice_region_variant	NM_172232.3:c.4415+3G>A,NM_018672.4:c.4415+3G>A	SL010628	Golgi membrane protein 1	Q8NBJ4	GOLM1	87
chr17:69253570	ABCA5	chr17:69253570	1	1	rs77262773	1.7e-09	0.163	2.263	T	C	splice_region_variant	NM_172232.3:c.4415+3G>A,NM_018672.4:c.4415+3G>A	SL006527	EGF-containing fibulin-like extracellular matrix protein 1	Q12805	EFEMP1	87
chr17:69253570	ABCA5	chr17:69085137	0.86768	1	rs77542162	1.14e-14	0.199	2.5	G	A	missense_variant	NP_525023.2:p.Cys1359Arg	SL005087	Insulin-like growth factor-binding protein 7	Q16270	IGFBP7	87
chr17:69253570	ABCA5	chr17:69085137	0.86768	1	rs77542162	6.91e-12	0.18	2.5	G	A	missense_variant	NP_525023.2:p.Cys1359Arg	SL018089	Transmembrane protein 190	Q8WZ59	TMEM190	87
chr17:69253570	ABCA5	chr17:69085137	0.86768	1	rs77542162	8.19e-112	0.58	2.5	G	A	missense_variant	NP_525023.2:p.Cys1359Arg	SL009893	Epiphycan	Q99645	EPYC	87
chr17:69253570	ABCA5	chr17:69085137	0.86768	1	rs77542162	1.73e-08	0.145	2.5	G	A	missense_variant	NP_525023.2:p.Cys1359Arg	SL019123	Immunoglobulin superfamily DCC subclass member 4	Q8TDY8	IGDCC4	87
chr17:69253570	ABCA5	chr17:69085137	0.86768	1	rs77542162	2.77e-22	0.253	2.5	G	A	missense_variant	NP_525023.2:p.Cys1359Arg	SL005195	Lymphocyte activation gene 3 protein	P18627	LAG3	87
chr17:69253570	ABCA5	chr17:69085137	0.86768	1	rs77542162	2.61e-34	0.324	2.5	G	A	missense_variant	NP_525023.2:p.Cys1359Arg	SL004016	C-X-C motif chemokine 16	Q9H2A7	CXCL16	87
chr17:69253570	ABCA5	chr17:69085137	0.86768	1	rs77542162	5.38e-16	0.208	2.5	G	A	missense_variant	NP_525023.2:p.Cys1359Arg	SL019787	Arfaptin-2	P53365	ARFIP2	87
chr17:69253570	ABCA5	chr17:69085137	0.86768	1	rs77542162	1.82e-09	0.158	2.5	G	A	missense_variant	NP_525023.2:p.Cys1359Arg	SL004855	Contactin-1	Q12860	CNTN1	87
chr17:69253570	ABCA5	chr17:69085137	0.86768	1	rs77542162	7.5e-09	0.151	2.5	G	A	missense_variant	NP_525023.2:p.Cys1359Arg	SL003872	Interleukin-6 receptor subunit beta	P40189	IL6ST	87
chr17:69253570	ABCA5	chr17:69085137	0.86768	1	rs77542162	2.91e-75	0.469	2.5	G	A	missense_variant	NP_525023.2:p.Cys1359Arg	SL005169	Intercellular adhesion molecule 5	Q9UMF0	ICAM5	87
chr17:69253570	ABCA5	chr17:69253570	1	1	rs77262773	2.76e-08	0.152	2.263	T	C	splice_region_variant	NM_172232.3:c.4415+3G>A,NM_018672.4:c.4415+3G>A	SL007429	Transmembrane glycoprotein NMB	Q14956	GPNMB	87
chr17:69253570	ABCA5	chr17:69253570	1	1	rs77262773	2.88e-14	0.205	2.263	T	C	splice_region_variant	NM_172232.3:c.4415+3G>A,NM_018672.4:c.4415+3G>A	SL021212	Heparan-sulfate 6-O-sulfotransferase 3	Q8IZP7	HS6ST3	87
chr17:69253570	ABCA5	chr17:69085137	0.86768	1	rs77542162	6.85e-36	0.327	2.5	G	A	missense_variant	NP_525023.2:p.Cys1359Arg	SL000134	Hepatocyte growth factor receptor	P08581	MET	87
chr17:69253570	ABCA5	chr17:69253570	1	1	rs77262773	3.95e-14	0.202	2.263	T	C	splice_region_variant	NM_172232.3:c.4415+3G>A,NM_018672.4:c.4415+3G>A	SL010375	Neutral ceramidase	Q9NR71	ASAH2	87
chr17:69253570	ABCA5	chr17:69085137	0.86768	1	rs77542162	4.3e-26	0.274	2.5	G	A	missense_variant	NP_525023.2:p.Cys1359Arg	SL019420	Cyclic AMP-dependent transcription factor ATF-6 beta	Q99941	ATF6B	87
chr17:69253570	ABCA5	chr17:69253570	1	1	rs77262773	4.72e-11	0.163	2.263	T	C	splice_region_variant	NM_172232.3:c.4415+3G>A,NM_018672.4:c.4415+3G>A	SL006550	Extracellular matrix protein 1	Q16610	ECM1	87
chr17:69253570	ABCA5	chr17:69085137	0.86768	1	rs77542162	2.99e-13	0.19	2.5	G	A	missense_variant	NP_525023.2:p.Cys1359Arg	SL004554	Complement receptor type 1	P17927	CR1	87
chr17:69253570	ABCA5	chr17:69253570	1	1	rs77262773	1.58e-08	0.158	2.263	T	C	splice_region_variant	NM_172232.3:c.4415+3G>A,NM_018672.4:c.4415+3G>A	SL002662	Coagulation Factor XI	P03951	F11	87
chr17:69253570	ABCA5	chr17:69253570	1	1	rs77262773	1.04e-12	0.193	2.263	T	C	splice_region_variant	NM_172232.3:c.4415+3G>A,NM_018672.4:c.4415+3G>A	SL014732	Cyclic AMP-dependent transcription factor ATF-6 alpha	P18850	ATF6	87
chr17:69253570	ABCA5	chr17:69085137	0.86768	1	rs77542162	2.06e-18	0.218	2.5	G	A	missense_variant	NP_525023.2:p.Cys1359Arg	SL001947	Melanoma-derived growth regulatory protein	Q16674	MIA	87
chr17:69253570	ABCA5	chr17:69085137	0.86768	1	rs77542162	8.35e-75	0.464	2.5	G	A	missense_variant	NP_525023.2:p.Cys1359Arg	SL006924	Agouti-related protein	O00253	AGRP	87
chr17:69253570	ABCA5	chr17:69085137	0.86768	1	rs77542162	4.54e-11	0.166	2.5	G	A	missense_variant	NP_525023.2:p.Cys1359Arg	SL012727	Fibroblast growth factor-binding protein 3	Q8TAT2	FGFBP3	87
chr17:69253570	ABCA5	chr17:69085137	0.86768	1	rs77542162	1.54e-15	0.209	2.5	G	A	missense_variant	NP_525023.2:p.Cys1359Arg	SL007673	Netrin-4	Q9HB63	NTN4	87
chr17:69253570	ABCA5	chr17:69253570	1	1	rs77262773	3.54e-09	0.162	2.263	T	C	splice_region_variant	NM_172232.3:c.4415+3G>A,NM_018672.4:c.4415+3G>A	SL001998	Tissue factor pathway inhibitor	P10646	TFPI	87
chr17:69253570	ABCA5	chr17:69280242	0.995872	1	rs573431210	1.06e-14	0.207	2.269	G	T	intron_variant	NM_172232.3:c.2393-2400A>C,NM_018672.4:c.2393-2400A>C	SL018589	Protein CASC4	Q6P4E1	CASC4	87
chr17:69253570	ABCA5	chr17:69085137	0.86768	1	rs77542162	1.95e-13	0.19	2.5	G	A	missense_variant	NP_525023.2:p.Cys1359Arg	SL010465	Matrilin-2	O00339	MATN2	87
chr17:69253570	ABCA5	chr17:69085137	0.86768	1	rs77542162	9.25e-15	0.198	2.5	G	A	missense_variant	NP_525023.2:p.Cys1359Arg	SL010469	Hemojuvelin	Q6ZVN8	HFE2	87
chr17:7116978	ASGR1	chr17:7166093	0.826549	1	rs186021206	1.19e-34	0.592	0.434	A	G	intergenic_variant	.	SL004928	Collagen alpha-3(VI) chain	P12111	COL6A3	295
chr17:7116978	ASGR1	chr17:7108935	0.899542	1	rs146261845	1.49e-12	0.345	0.444	T	C	intron_variant	NM_001201352.1:c.125-47G>A,NM_080912.3:c.125-47G>A,NM_080914.2:c.68-47G>A,NM_001181.4:c.125-47G>A,NM_080913.3:c.68-47G>A	SL007331	Phosphate-regulating neutral endopeptidase	P78562	PHEX	295
chr17:7116978	ASGR1	chr17:7116978	1	1	rs535064984	5.08e-14	0.368	0.393	C	T	upstream_gene_variant	.,.,.,.,.	SL019346	Xanthine dehydrogenase/oxidase	P47989	XDH	295
chr17:7116978	ASGR1	chr17:7166093	0.826549	1	rs186021206	3.93e-25	0.47	0.434	A	G	intergenic_variant	.	SL000055	Cadherin-1	P12830	CDH1	295
chr17:7116978	ASGR1	chr17:7166093	0.826549	1	rs186021206	3.35e-14	0.366	0.434	A	G	intergenic_variant	.	SL012540	Sushi, von Willebrand factor type A, EGF and pentraxin domain-containing protein 1	Q4LDE5	SVEP1	295
chr17:7116978	ASGR1	chr17:7166093	0.826549	1	rs186021206	9.87e-12	0.326	0.434	A	G	intergenic_variant	.	SL008693	Fibroleukin	Q14314	FGL2	295
chr17:7116978	ASGR1	chr17:7166093	0.826549	1	rs186021206	3.84e-16	0.387	0.434	A	G	intergenic_variant	.	SL021519	Calsyntenin-2	Q9H4D0	CLSTN2	295
chr17:7116978	ASGR1	chr17:7097978	0.899542	1	rs150983647	2.28e-10	0.305	0.444	T	C	downstream_gene_variant	.,.,.,.,.	SL013508	Cytosolic 5'-nucleotidase 3A	Q9H0P0	NT5C3A	295
chr17:7116978	ASGR1	chr17:7166093	0.826549	1	rs186021206	1.33e-15	0.369	0.434	A	G	intergenic_variant	.	SL004605	40S ribosomal protein SA	P08865	RPSA	295
chr17:7116978	ASGR1	chr17:7097978	0.899542	1	rs150983647	1.49e-10	0.309	0.444	T	C	downstream_gene_variant	.,.,.,.,.	SL005113	Regulator of G-protein signaling 1	Q08116	RGS1	295
chr17:7116978	ASGR1	chr17:7116978	1	1	rs535064984	4.69e-26	0.42	0.393	C	T	upstream_gene_variant	.,.,.,.,.	SL018579	C-type lectin domain family 12 member A	Q5QGZ9	CLEC12A	295
chr17:7116978	ASGR1	chr17:7166093	0.826549	1	rs186021206	2.01e-41	0.65	0.434	A	G	intergenic_variant	.	SL008427	Slit homolog 2 protein	O94813	SLIT2	295
chr17:7116978	ASGR1	chr17:7166093	0.826549	1	rs186021206	2.07e-10	0.298	0.434	A	G	intergenic_variant	.	SL011409	Slit homolog 3 protein	O75094	SLIT3	295
chr17:7116978	ASGR1	chr17:7100610	1	1	rs544187825	3.74e-16	0.418	0.392	A	G	downstream_gene_variant	.,.,.,.,.	SL012399	Noelin-2	O95897	OLFM2	295
chr17:7116978	ASGR1	chr17:7100610	1	1	rs544187825	2.39e-12	0.345	0.392	A	G	downstream_gene_variant	.,.,.,.,.	SL021540	Beta-klotho	Q86Z14	KLB	295
chr17:7116978	ASGR1	chr17:7166093	0.826549	1	rs186021206	4.13e-13	0.33	0.434	A	G	intergenic_variant	.	SL005159	Erythropoietin receptor	P19235	EPOR	295
chr17:7116978	ASGR1	chr17:7097978	0.899542	1	rs150983647	8.24e-10	0.299	0.444	T	C	downstream_gene_variant	.,.,.,.,.	SL017265	Reticulocalbin-3	Q96D15	RCN3	295
chr17:7116978	ASGR1	chr17:7085977	0.984963	1	rs545779157	3.9e-20	0.469	0.398	T	C	intergenic_variant	.	SL014110	Scavenger receptor class A member 5	Q6ZMJ2	SCARA5	295
chr17:7116978	ASGR1	chr17:7166093	0.826549	1	rs186021206	4.36e-49	0.723	0.434	A	G	intergenic_variant	.	SL007128	Granulocyte-macrophage colony-stimulating factor receptor subunit alpha	P15509	CSF2RA	295
chr17:7116978	ASGR1	chr17:7166093	0.826549	1	rs186021206	3.29e-19	0.446	0.434	A	G	intergenic_variant	.	SL017989	Matrix-remodeling-associated protein 8	Q9BRK3	MXRA8	295
chr17:7116978	ASGR1	chr17:7166093	0.826549	1	rs186021206	1.32e-14	0.354	0.434	A	G	intergenic_variant	.	SL017978	Integral membrane protein 2C	Q9NQX7	ITM2C	295
chr17:7116978	ASGR1	chr17:7166093	0.826549	1	rs186021206	3.93e-15	0.382	0.434	A	G	intergenic_variant	.	SL003737	Tyrosine-protein kinase receptor UFO	P30530	AXL	295
chr17:7116978	ASGR1	chr17:7108935	0.899542	1	rs146261845	4.45e-10	0.299	0.444	T	C	intron_variant	NM_001201352.1:c.125-47G>A,NM_080912.3:c.125-47G>A,NM_080914.2:c.68-47G>A,NM_001181.4:c.125-47G>A,NM_080913.3:c.68-47G>A	SL012586	Surfactant-associated protein 2	Q6UW10	SFTA2	295
chr17:7116978	ASGR1	chr17:7085977	0.984963	1	rs545779157	8.24e-12	0.341	0.398	T	C	intergenic_variant	.	SL015127	Protein phosphatase 1 regulatory subunit 14A	Q96A00	PPP1R14A	295
chr17:7116978	ASGR1	chr17:7097978	0.899542	1	rs150983647	3.54e-09	0.283	0.444	T	C	downstream_gene_variant	.,.,.,.,.	SL007457	Basic leucine zipper transcriptional factor ATF-like	Q16520	BATF	295
chr17:7116978	ASGR1	chr17:7166093	0.826549	1	rs186021206	2.15e-15	0.358	0.434	A	G	intergenic_variant	.	SL021669	MAM domain-containing glycosylphosphatidylinositol anchor protein 2	Q7Z553	MDGA2	295
chr17:7116978	ASGR1	chr17:7166093	0.826549	1	rs186021206	5.04e-24	0.492	0.434	A	G	intergenic_variant	.	SL012375	Keratocan	O60938	KERA	295
chr17:7116978	ASGR1	chr17:7166093	0.826549	1	rs186021206	1.03e-13	0.351	0.434	A	G	intergenic_variant	.	SL018597	Beta-1,4-galactosyltransferase 6	Q9UBX8	B4GALT6	295
chr17:7116978	ASGR1	chr17:7166093	0.826549	1	rs186021206	2.64e-37	0.612	0.434	A	G	intergenic_variant	.	SL012788	Hedgehog-interacting protein	Q96QV1	HHIP	295
chr17:7116978	ASGR1	chr17:7166093	0.826549	1	rs186021206	1.06e-23	0.491	0.434	A	G	intergenic_variant	.	SL009074	Neurotrimin	Q9P121	NTM	295
chr17:7116978	ASGR1	chr17:7166093	0.826549	1	rs186021206	1.09e-17	0.415	0.434	A	G	intergenic_variant	.	SL012540	Sushi, von Willebrand factor type A, EGF and pentraxin domain-containing protein 1	Q4LDE5	SVEP1	295
chr17:7116978	ASGR1	chr17:7166093	0.826549	1	rs186021206	3.54e-12	0.323	0.434	A	G	intergenic_variant	.	SL007194	Cytokine receptor common subunit beta	P32927	CSF2RB	295
chr17:7116978	ASGR1	chr17:7097978	0.899542	1	rs150983647	2.78e-09	0.289	0.444	T	C	downstream_gene_variant	.,.,.,.,.	SL007074	Major prion protein	P04156	PRNP	295
chr17:7116978	ASGR1	chr17:7087693	0.999998	1	rs188743906	5.84e-23	0.513	0.392	T	C	intergenic_variant	.	SL010843	Intercellular adhesion molecule 4	Q14773	ICAM4	295
chr17:7116978	ASGR1	chr17:7166093	0.826549	1	rs186021206	1.35e-25	0.422	0.434	A	G	intergenic_variant	.	SL010460	Low affinity immunoglobulin gamma Fc region receptor II-b	P31994	FCGR2B	295
chr17:7116978	ASGR1	chr17:7166093	0.826549	1	rs186021206	5.45e-19	0.429	0.434	A	G	intergenic_variant	.	SL010465	Matrilin-2	O00339	MATN2	295
chr17:7116978	ASGR1	chr17:7166093	0.826549	1	rs186021206	5.14e-13	0.34	0.434	A	G	intergenic_variant	.	SL012418	Histatin-1	P15515	HTN1	295
chr17:7116978	ASGR1	chr17:7166093	0.826549	1	rs186021206	7.78e-65	0.812	0.434	A	G	intergenic_variant	.	SL012791	N-acetylglucosamine-1-phosphotransferase subunit gamma	Q9UJJ9	GNPTG	295
chr17:7116978	ASGR1	chr17:7166093	0.826549	1	rs186021206	5.56e-30	0.547	0.434	A	G	intergenic_variant	.	SL012521	Collagen alpha-1(XXVIII) chain	Q2UY09	COL28A1	295
chr17:7116978	ASGR1	chr17:7100610	1	1	rs544187825	3.48e-11	0.333	0.392	A	G	downstream_gene_variant	.,.,.,.,.	SL019448	Melanoma-associated antigen B10	Q96LZ2	MAGEB10	295
chr17:7116978	ASGR1	chr17:7166093	0.826549	1	rs186021206	3.48e-23	0.456	0.434	A	G	intergenic_variant	.	SL007098	T-cell antigen CD7	P09564	CD7	295
chr17:7116978	ASGR1	chr17:7166093	0.826549	1	rs186021206	1.38e-32	0.594	0.434	A	G	intergenic_variant	.	SL019671	Pikachurin	Q63HQ2	EGFLAM	295
chr17:7116978	ASGR1	chr17:7166093	0.826549	1	rs186021206	1.64e-13	0.337	0.434	A	G	intergenic_variant	.	SL013748	DNA repair protein XRCC1	P18887	XRCC1	295
chr17:7116978	ASGR1	chr17:7166093	0.826549	1	rs186021206	8.51e-11	0.297	0.434	A	G	intergenic_variant	.	SL019759	Regulator of G-protein signaling 7	P49802	RGS7	295
chr17:7116978	ASGR1	chr17:7166093	0.826549	1	rs186021206	3.91e-13	0.333	0.434	A	G	intergenic_variant	.	SL014636	Hematopoietic prostaglandin D synthase	O60760	HPGDS	295
chr17:7116978	ASGR1	chr17:7166093	0.826549	1	rs186021206	1.15e-27	0.524	0.434	A	G	intergenic_variant	.	SL009349	Follistatin-related protein 1	Q12841	FSTL1	295
chr17:7116978	ASGR1	chr17:7100610	1	1	rs544187825	4.23e-17	0.438	0.392	A	G	downstream_gene_variant	.,.,.,.,.	SL006230	Lumican	P51884	LUM	295
chr17:7116978	ASGR1	chr17:7166093	0.826549	1	rs186021206	8.71e-14	0.303	0.434	A	G	intergenic_variant	.	SL008931	CD177 antigen	Q8N6Q3	CD177	295
chr17:7116978	ASGR1	chr17:7097978	0.899542	1	rs150983647	3.98e-10	0.31	0.444	T	C	downstream_gene_variant	.,.,.,.,.	SL008360	Leucine-rich repeat transmembrane protein FLRT2	O43155	FLRT2	295
chr17:7116978	ASGR1	chr17:7116978	1	1	rs535064984	1.39e-16	0.428	0.393	C	T	upstream_gene_variant	.,.,.,.,.	SL019420	Cyclic AMP-dependent transcription factor ATF-6 beta	Q99941	ATF6B	295
chr17:7116978	ASGR1	chr17:7097978	0.899542	1	rs150983647	7.75e-10	0.304	0.444	T	C	downstream_gene_variant	.,.,.,.,.	SL007518	E3 ubiquitin-protein ligase DTX1	Q86Y01	DTX1	295
chr17:7116978	ASGR1	chr17:7166093	0.826549	1	rs186021206	1.7e-10	0.288	0.434	A	G	intergenic_variant	.	SL008968	Delta and Notch-like epidermal growth factor-related receptor	Q8NFT8	DNER	295
chr17:7116978	ASGR1	chr17:7097978	0.899542	1	rs150983647	2.91e-09	0.291	0.444	T	C	downstream_gene_variant	.,.,.,.,.	SL004147	Interleukin-10 receptor subunit beta	Q08334	IL10RB	295
chr17:7116978	ASGR1	chr17:7166093	0.826549	1	rs186021206	9.9e-43	0.641	0.434	A	G	intergenic_variant	.	SL004579	Macrophage mannose receptor 1	P22897	MRC1	295
chr17:7116978	ASGR1	chr17:7166093	0.826549	1	rs186021206	1.19e-14	0.293	0.434	A	G	intergenic_variant	.	SL005199	MHC class I polypeptide-related sequence A	Q29983	MICA	295
chr17:7116978	ASGR1	chr17:7166093	0.826549	1	rs186021206	1.15e-12	0.348	0.434	A	G	intergenic_variant	.	SL005220	Sonic hedgehog protein	Q15465	SHH	295
chr17:7116978	ASGR1	chr17:7108935	0.899542	1	rs146261845	9.14e-11	0.322	0.444	T	C	intron_variant	NM_001201352.1:c.125-47G>A,NM_080912.3:c.125-47G>A,NM_080914.2:c.68-47G>A,NM_001181.4:c.125-47G>A,NM_080913.3:c.68-47G>A	SL004644	Ectodysplasin-A, secreted form	Q92838	EDA	295
chr17:7116978	ASGR1	chr17:7166093	0.826549	1	rs186021206	2.77e-11	0.317	0.434	A	G	intergenic_variant	.	SL000427	Fractalkine	P78423	CX3CL1	295
chr17:7116978	ASGR1	chr17:7100610	1	1	rs544187825	7.01e-12	0.366	0.392	A	G	downstream_gene_variant	.,.,.,.,.	SL002763	Kallikrein-11	Q9UBX7	KLK11	295
chr17:7116978	ASGR1	chr17:7166093	0.826549	1	rs186021206	1.32e-18	0.416	0.434	A	G	intergenic_variant	.	SL005156	Neuroblastoma suppressor of tumorigenicity 1	P41271	NBL1	295
chr17:7116978	ASGR1	chr17:7116978	1	1	rs535064984	8.21e-17	0.423	0.393	C	T	upstream_gene_variant	.,.,.,.,.	SL003192	Properdin	P27918	CFP	295
chr17:7116978	ASGR1	chr17:7116978	1	1	rs535064984	5.01e-11	0.337	0.393	C	T	upstream_gene_variant	.,.,.,.,.	SL000668	Platelet glycoprotein 4	P16671	CD36	295
chr17:7116978	ASGR1	chr17:7116978	1	1	rs535064984	3.17e-21	0.494	0.393	C	T	upstream_gene_variant	.,.,.,.,.	SL004855	Contactin-1	Q12860	CNTN1	295
chr17:7116978	ASGR1	chr17:7166093	0.826549	1	rs186021206	7.89e-51	0.719	0.434	A	G	intergenic_variant	.	SL005196	Limbic system-associated membrane protein	Q13449	LSAMP	295
chr17:7116978	ASGR1	chr17:7097978	0.899542	1	rs150983647	5.93e-11	0.322	0.444	T	C	downstream_gene_variant	.,.,.,.,.	SL004862	Programmed cell death 1 ligand 2	Q9BQ51	PDCD1LG2	295
chr17:7116978	ASGR1	chr17:7166093	0.826549	1	rs186021206	2.47e-11	0.305	0.434	A	G	intergenic_variant	.	SL000633	Tumor necrosis factor ligand superfamily member 6, soluble form	P48023	FASLG	295
chr17:7116978	ASGR1	chr17:7116978	1	1	rs535064984	1.69e-09	0.311	0.393	C	T	upstream_gene_variant	.,.,.,.,.	SL001800	Tumor necrosis factor receptor superfamily member 1B	P20333	TNFRSF1B	295
chr17:7116978	ASGR1	chr17:7097978	0.899542	1	rs150983647	1.26e-09	0.298	0.444	T	C	downstream_gene_variant	.,.,.,.,.	SL004626	A disintegrin and metalloproteinase with thrombospondin motifs 5	Q9UNA0	ADAMTS5	295
chr17:7116978	ASGR1	chr17:7166093	0.826549	1	rs186021206	3.57e-10	0.298	0.434	A	G	intergenic_variant	.	SL010371	Ectonucleoside triphosphate diphosphohydrolase 1	P49961	ENTPD1	295
chr17:7116978	ASGR1	chr17:7108935	0.899542	1	rs146261845	1.18e-11	0.33	0.444	T	C	intron_variant	NM_001201352.1:c.125-47G>A,NM_080912.3:c.125-47G>A,NM_080914.2:c.68-47G>A,NM_001181.4:c.125-47G>A,NM_080913.3:c.68-47G>A	SL008639	Iduronate 2-sulfatase	P22304	IDS	295
chr17:7116978	ASGR1	chr17:7166093	0.826549	1	rs186021206	4.19e-24	0.499	0.434	A	G	intergenic_variant	.	SL004118	Tartrate-resistant acid phosphatase type 5	P13686	ACP5	295
chr17:7116978	ASGR1	chr17:7166093	0.826549	1	rs186021206	2.27e-58	0.772	0.434	A	G	intergenic_variant	.	SL010390	Coiled-coil domain-containing protein 80	Q76M96	CCDC80	295
chr17:7116978	ASGR1	chr17:7097978	0.899542	1	rs150983647	7.53e-10	0.301	0.444	T	C	downstream_gene_variant	.,.,.,.,.	SL004661	Aggrecan core protein	P16112	ACAN	295
chr17:7116978	ASGR1	chr17:7100610	1	1	rs544187825	4.69e-29	0.553	0.392	A	G	downstream_gene_variant	.,.,.,.,.	SL008623	Contactin-2	Q02246	CNTN2	295
chr17:7116978	ASGR1	chr17:7166093	0.826549	1	rs186021206	1.3e-19	0.442	0.434	A	G	intergenic_variant	.	SL008774	Leucine-rich repeat-containing protein 15	Q8TF66	LRRC15	295
chr17:7116978	ASGR1	chr17:7116978	1	1	rs535064984	1.94e-12	0.359	0.393	C	T	upstream_gene_variant	.,.,.,.,.	SL017514	Carbohydrate sulfotransferase 12	Q9NRB3	CHST12	295
chr17:7116978	ASGR1	chr17:7166093	0.826549	1	rs186021206	3.74e-13	0.298	0.434	A	G	intergenic_variant	.	SL017588	Low-density lipoprotein receptor-related protein 11	Q86VZ4	LRP11	295
chr17:7116978	ASGR1	chr17:7100610	1	1	rs544187825	7.96e-16	0.419	0.392	A	G	downstream_gene_variant	.,.,.,.,.	SL017913	Bifunctional heparan sulfate N-deacetylase/N-sulfotransferase 1	P52848	NDST1	295
chr17:7116978	ASGR1	chr17:7108935	0.899542	1	rs146261845	9.51e-12	0.331	0.444	T	C	intron_variant	NM_001201352.1:c.125-47G>A,NM_080912.3:c.125-47G>A,NM_080914.2:c.68-47G>A,NM_001181.4:c.125-47G>A,NM_080913.3:c.68-47G>A	SL016525	Junctophilin-1	Q9HDC5	JPH1	295
chr17:7116978	ASGR1	chr17:7097978	0.899542	1	rs150983647	1e-10	0.307	0.444	T	C	downstream_gene_variant	.,.,.,.,.	SL017948	Contactin-associated protein-like 2	Q9UHC6	CNTNAP2	295
chr17:7116978	ASGR1	chr17:7097978	0.899542	1	rs150983647	3.19e-09	0.289	0.444	T	C	downstream_gene_variant	.,.,.,.,.	SL008731	Immunoglobulin superfamily member 8	Q969P0	IGSF8	295
chr17:7116978	ASGR1	chr17:7108935	0.899542	1	rs146261845	2.52e-12	0.333	0.444	T	C	intron_variant	NM_001201352.1:c.125-47G>A,NM_080912.3:c.125-47G>A,NM_080914.2:c.68-47G>A,NM_001181.4:c.125-47G>A,NM_080913.3:c.68-47G>A	SL018035	Polypeptide N-acetylgalactosaminyltransferase 10	Q86SR1	GALNT10	295
chr17:7116978	ASGR1	chr17:7085977	0.984963	1	rs545779157	1.03e-21	0.472	0.398	T	C	intergenic_variant	.	SL018005	Leukocyte immunoglobulin-like receptor subfamily B member 5	O75023	LILRB5	295
chr17:7116978	ASGR1	chr17:7100610	1	1	rs544187825	1.9e-27	0.542	0.392	A	G	downstream_gene_variant	.,.,.,.,.	SL015911	Disintegrin and metalloproteinase domain-containing protein 23	O75077	ADAM23	295
chr17:7116978	ASGR1	chr17:7166093	0.826549	1	rs186021206	1.55e-20	0.45	0.434	A	G	intergenic_variant	.	SL008810	Neuronal growth regulator 1	Q7Z3B1	NEGR1	295
chr17:7116978	ASGR1	chr17:7166093	0.826549	1	rs186021206	8.08e-15	0.316	0.434	A	G	intergenic_variant	.	SL018046	Leukocyte immunoglobulin-like receptor subfamily A member 6	Q6PI73	LILRA6	295
chr17:7116978	ASGR1	chr17:7166093	0.826549	1	rs186021206	2.46e-44	0.686	0.434	A	G	intergenic_variant	.	SL012776	Kazal-type serine protease inhibitor domain-containing protein 1	Q96I82	KAZALD1	295
chr17:7116978	ASGR1	chr17:7085977	0.984963	1	rs545779157	8.44e-11	0.329	0.398	T	C	intergenic_variant	.	SL000591	Metalloproteinase inhibitor 1	P01033	TIMP1	295
chr17:7116978	ASGR1	chr17:7116978	1	1	rs535064984	3.48e-09	0.307	0.393	C	T	upstream_gene_variant	.,.,.,.,.	SL000592	Metalloproteinase inhibitor 2	P16035	TIMP2	295
chr17:7116978	ASGR1	chr17:7166093	0.826549	1	rs186021206	9.99e-14	0.364	0.434	A	G	intergenic_variant	.	SL004010	Mast/stem cell growth factor receptor Kit	P10721	KIT	295
chr17:7116978	ASGR1	chr17:7166093	0.826549	1	rs186021206	1.18e-22	0.472	0.434	A	G	intergenic_variant	.	SL006114	Inactive tyrosine-protein kinase transmembrane receptor ROR1	Q01973	ROR1	295
chr17:7116978	ASGR1	chr17:7100610	1	1	rs544187825	1.8e-13	0.377	0.392	A	G	downstream_gene_variant	.,.,.,.,.	SL002519	Receptor tyrosine-protein kinase erbB-3	P21860	ERBB3	295
chr17:7116978	ASGR1	chr17:7166093	0.826549	1	rs186021206	1.47e-11	0.32	0.434	A	G	intergenic_variant	.	SL020095	Cytochrome b561 domain-containing protein 1	Q8N8Q1	CYB561D1	295
chr17:7116978	ASGR1	chr17:7166093	0.826549	1	rs186021206	1.59e-19	0.442	0.434	A	G	intergenic_variant	.	SL020086	Transmembrane protein 132D	Q14C87	TMEM132D	295
chr17:7116978	ASGR1	chr17:7166093	0.826549	1	rs186021206	3.93e-30	0.55	0.434	A	G	intergenic_variant	.	SL007573	Peroxidasin homolog	Q92626	PXDN	295
chr17:7116978	ASGR1	chr17:7087693	0.999998	1	rs188743906	4.38e-16	0.393	0.392	T	C	intergenic_variant	.	SL020155	Polycystin-2	Q13563	PKD2	295
chr17:7116978	ASGR1	chr17:7166093	0.826549	1	rs186021206	1.6e-12	0.338	0.434	A	G	intergenic_variant	.	SL000359	Coagulation Factor VIII	P00451	F8	295
chr17:7116978	ASGR1	chr17:7097978	0.899542	1	rs150983647	4.31e-10	0.298	0.444	T	C	downstream_gene_variant	.,.,.,.,.	SL003661	Apoptotic protease-activating factor 1	O14727	APAF1	295
chr17:7116978	ASGR1	chr17:7116978	1	1	rs535064984	7e-11	0.318	0.393	C	T	upstream_gene_variant	.,.,.,.,.	SL020210	DNA primase small subunit	P49642	PRIM1	295
chr17:7116978	ASGR1	chr17:7166093	0.826549	1	rs186021206	1.66e-35	0.593	0.434	A	G	intergenic_variant	.	SL020295	mRNA-decapping enzyme 1A	Q9NPI6	DCP1A	295
chr17:7116978	ASGR1	chr17:7166093	0.826549	1	rs186021206	1.63e-23	0.49	0.434	A	G	intergenic_variant	.	SL004151	Interleukin-15 receptor subunit alpha	Q13261	IL15RA	295
chr17:7116978	ASGR1	chr17:7108935	0.899542	1	rs146261845	1.38e-21	0.469	0.444	T	C	intron_variant	NM_001201352.1:c.125-47G>A,NM_080912.3:c.125-47G>A,NM_080914.2:c.68-47G>A,NM_001181.4:c.125-47G>A,NM_080913.3:c.68-47G>A	SL017424	V-type immunoglobulin domain-containing suppressor of T-cell activation	Q9H7M9	C10orf54	295
chr17:7116978	ASGR1	chr17:7166093	0.826549	1	rs186021206	5.39e-10	0.299	0.434	A	G	intergenic_variant	.	SL007274	Ephrin-B2	P52799	EFNB2	295
chr17:7116978	ASGR1	chr17:7166093	0.826549	1	rs186021206	3.8e-28	0.506	0.434	A	G	intergenic_variant	.	SL019794	Probable E3 ubiquitin-protein ligase MID2	Q9UJV3	MID2	295
chr17:7116978	ASGR1	chr17:7166093	0.826549	1	rs186021206	3.07e-12	0.318	0.434	A	G	intergenic_variant	.	SL020051	F-box only protein 3	Q9UK99	FBXO3	295
chr17:7116978	ASGR1	chr17:7097978	0.899542	1	rs150983647	8.61e-10	0.3	0.444	T	C	downstream_gene_variant	.,.,.,.,.	SL020180	E3 ubiquitin-protein ligase RNF8	O76064	RNF8	295
chr17:7116978	ASGR1	chr17:7108935	0.899542	1	rs146261845	2.24e-10	0.323	0.444	T	C	intron_variant	NM_001201352.1:c.125-47G>A,NM_080912.3:c.125-47G>A,NM_080914.2:c.68-47G>A,NM_001181.4:c.125-47G>A,NM_080913.3:c.68-47G>A	SL011179	Calpain-2 catalytic subunit	P17655	CAPN2	295
chr17:7116978	ASGR1	chr17:7166093	0.826549	1	rs186021206	6.6e-10	0.302	0.434	A	G	intergenic_variant	.	SL005203	Neuropilin-2	O60462	NRP2	295
chr17:7116978	ASGR1	chr17:7166093	0.826549	1	rs186021206	5.17e-17	0.403	0.434	A	G	intergenic_variant	.	SL008959	Netrin receptor UNC5B	Q8IZJ1	UNC5B	295
chr17:7116978	ASGR1	chr17:7166093	0.826549	1	rs186021206	2.23e-11	0.31	0.434	A	G	intergenic_variant	.	SL018151	Sequestosome-1	Q13501	SQSTM1	295
chr17:7116978	ASGR1	chr17:7097978	0.899542	1	rs150983647	1.18e-10	0.305	0.444	T	C	downstream_gene_variant	.,.,.,.,.	SL007148	Collagen alpha-1(IX) chain	P20849	COL9A1	295
chr17:7116978	ASGR1	chr17:7166093	0.826549	1	rs186021206	2.7e-18	0.4	0.434	A	G	intergenic_variant	.	SL017588	Low-density lipoprotein receptor-related protein 11	Q86VZ4	LRP11	295
chr17:7116978	ASGR1	chr17:7166093	0.826549	1	rs186021206	1.43e-11	0.319	0.434	A	G	intergenic_variant	.	SL018020	Vascular non-inflammatory molecule 2	O95498	VNN2	295
chr17:7116978	ASGR1	chr17:7087693	0.999998	1	rs188743906	4.88e-12	0.348	0.392	T	C	intergenic_variant	.	SL012348	Alpha-2-macroglobulin-like protein 1	A8K2U0	A2ML1	295
chr17:7116978	ASGR1	chr17:7097978	0.899542	1	rs150983647	4.69e-10	0.302	0.444	T	C	downstream_gene_variant	.,.,.,.,.	SL010455	Contactin-5	O94779	CNTN5	295
chr17:7116978	ASGR1	chr17:7166093	0.826549	1	rs186021206	7.66e-25	0.502	0.434	A	G	intergenic_variant	.	SL009409	Olfactomedin-like protein 3	Q9NRN5	OLFML3	295
chr17:7116978	ASGR1	chr17:7166093	0.826549	1	rs186021206	1.16e-18	0.441	0.434	A	G	intergenic_variant	.	SL018231	Leukocyte immunoglobulin-like receptor subfamily A member 5	A6NI73	LILRA5	295
chr17:7116978	ASGR1	chr17:7166093	0.826549	1	rs186021206	7.07e-23	0.482	0.434	A	G	intergenic_variant	.	SL007673	Netrin-4	Q9HB63	NTN4	295
chr17:7116978	ASGR1	chr17:7166093	0.826549	1	rs186021206	6.58e-12	0.332	0.434	A	G	intergenic_variant	.	SL010468	RGM domain family member B	Q6NW40	RGMB	295
chr17:7116978	ASGR1	chr17:7166093	0.826549	1	rs186021206	3.03e-20	0.439	0.434	A	G	intergenic_variant	.	SL009400	Chordin-like protein 1	Q9BU40	CHRDL1	295
chr17:7116978	ASGR1	chr17:7166093	0.826549	1	rs186021206	1.42e-17	0.406	0.434	A	G	intergenic_variant	.	SL006910	Cathepsin L2	O60911	CTSV	295
chr17:7116978	ASGR1	chr17:7116978	1	1	rs535064984	1.66e-19	0.424	0.393	C	T	upstream_gene_variant	.,.,.,.,.	SL006550	Extracellular matrix protein 1	Q16610	ECM1	295
chr17:7116978	ASGR1	chr17:7108935	0.899542	1	rs146261845	7.15e-17	0.4	0.444	T	C	intron_variant	NM_001201352.1:c.125-47G>A,NM_080912.3:c.125-47G>A,NM_080914.2:c.68-47G>A,NM_001181.4:c.125-47G>A,NM_080913.3:c.68-47G>A	SL010613	Interleukin-17 receptor D	Q8NFM7	IL17RD	295
chr17:7116978	ASGR1	chr17:7100610	1	1	rs544187825	5.95e-11	0.339	0.392	A	G	downstream_gene_variant	.,.,.,.,.	SL005084	Periostin	Q15063	POSTN	295
chr17:7116978	ASGR1	chr17:7166093	0.826549	1	rs186021206	2.34e-49	0.7	0.434	A	G	intergenic_variant	.	SL001945	E-selectin	P16581	SELE	295
chr17:7116978	ASGR1	chr17:7166093	0.826549	1	rs186021206	8.36e-13	0.337	0.434	A	G	intergenic_variant	.	SL004015	Carboxypeptidase B2	Q96IY4	CPB2	295
chr17:7116978	ASGR1	chr17:7166093	0.826549	1	rs186021206	6.21e-21	0.43	0.434	A	G	intergenic_variant	.	SL005392	Arylsulfatase A	P15289	ARSA	295
chr17:7116978	ASGR1	chr17:7100610	1	1	rs544187825	3.89e-09	0.277	0.392	A	G	downstream_gene_variant	.,.,.,.,.	SL006512	Hepatocyte growth factor activator	Q04756	HGFAC	295
chr17:7116978	ASGR1	chr17:7097978	0.899542	1	rs150983647	1.51e-16	0.404	0.444	T	C	downstream_gene_variant	.,.,.,.,.	SL005263	alpha-2-macroglobulin receptor-associated protein	P30533	LRPAP1	295
chr17:7116978	ASGR1	chr17:7097978	0.899542	1	rs150983647	6.13e-14	0.36	0.444	T	C	downstream_gene_variant	.,.,.,.,.	SL002684	Macrophage colony-stimulating factor 1	P09603	CSF1	295
chr17:7116978	ASGR1	chr17:7166093	0.826549	1	rs186021206	1.91e-72	0.884	0.434	A	G	intergenic_variant	.	SL007033	Latent-transforming growth factor beta-binding protein 4	Q8N2S1	LTBP4	295
chr17:7116978	ASGR1	chr17:7085977	0.984963	1	rs545779157	4.31e-10	0.304	0.398	T	C	intergenic_variant	.	SL001999	E3 ubiquitin-protein ligase Mdm2	Q00987	MDM2	295
chr17:7116978	ASGR1	chr17:7166093	0.826549	1	rs186021206	6.86e-21	0.45	0.434	A	G	intergenic_variant	.	SL007503	Low-density lipoprotein receptor-related protein 10	Q7Z4F1	LRP10	295
chr17:7116978	ASGR1	chr17:7166093	0.826549	1	rs186021206	3.35e-13	0.351	0.434	A	G	intergenic_variant	.	SL020764	Syndecan-3	O75056	SDC3	295
chr17:7116978	ASGR1	chr17:7166093	0.826549	1	rs186021206	1.96e-18	0.388	0.434	A	G	intergenic_variant	.	SL005216	Sialic acid-binding Ig-like lectin 5	O15389	SIGLEC5	295
chr17:7116978	ASGR1	chr17:7108935	0.899542	1	rs146261845	6.94e-11	0.269	0.444	T	C	intron_variant	NM_001201352.1:c.125-47G>A,NM_080912.3:c.125-47G>A,NM_080914.2:c.68-47G>A,NM_001181.4:c.125-47G>A,NM_080913.3:c.68-47G>A	SL002657	Collagen alpha-1(VI) chain	P12109	COL6A1	295
chr17:7116978	ASGR1	chr17:7166093	0.826549	1	rs186021206	6.17e-11	0.301	0.434	A	G	intergenic_variant	.	SL018615	Protein SCO2 homolog, mitochondrial	O43819	SCO2	295
chr17:7116978	ASGR1	chr17:7166093	0.826549	1	rs186021206	5.13e-44	0.672	0.434	A	G	intergenic_variant	.	SL012815	Complement C1q tumor necrosis factor-related protein 1	Q9BXJ1	C1QTNF1	295
chr17:7116978	ASGR1	chr17:7166093	0.826549	1	rs186021206	8.47e-15	0.38	0.434	A	G	intergenic_variant	.	SL012697	ADAMTS-like protein 1	Q8N6G6	ADAMTSL1	295
chr17:7116978	ASGR1	chr17:7085977	0.984963	1	rs545779157	2.39e-16	0.418	0.398	T	C	intergenic_variant	.	SL008778	Ectonucleotide pyrophosphatase/phosphodiesterase family member 2	Q13822	ENPP2	295
chr17:7116978	ASGR1	chr17:7166093	0.826549	1	rs186021206	2.33e-38	0.562	0.434	A	G	intergenic_variant	.	SL012713	MAM domain-containing glycosylphosphatidylinositol anchor protein 1	Q8NFP4	MDGA1	295
chr17:7116978	ASGR1	chr17:7166093	0.826549	1	rs186021206	7.34e-12	0.33	0.434	A	G	intergenic_variant	.	SL001743	Monocyte differentiation antigen CD14, soluble	P08571	CD14	295
chr17:7116978	ASGR1	chr17:7166093	0.826549	1	rs186021206	9.25e-13	0.339	0.434	A	G	intergenic_variant	.	SL018357	SLIT and NTRK-like protein 6	Q9H5Y7	SLITRK6	295
chr17:7116978	ASGR1	chr17:7166093	0.826549	1	rs186021206	2.17e-71	0.879	0.434	A	G	intergenic_variant	.	SL008768	Kremen protein 1	Q96MU8	KREMEN1	295
chr17:7116978	ASGR1	chr17:7166093	0.826549	1	rs186021206	1.05e-15	0.393	0.434	A	G	intergenic_variant	.	SL008544	Secreted frizzled-related protein 4	Q6FHJ7	SFRP4	295
chr17:7116978	ASGR1	chr17:7166093	0.826549	1	rs186021206	5.12e-22	0.458	0.434	A	G	intergenic_variant	.	SL010628	Golgi membrane protein 1	Q8NBJ4	GOLM1	295
chr17:7116978	ASGR1	chr17:7100610	1	1	rs544187825	1.35e-09	0.309	0.392	A	G	downstream_gene_variant	.,.,.,.,.	SL010230	Alpha-endosulfine	O43768	ENSA	295
chr17:7116978	ASGR1	chr17:7166093	0.826549	1	rs186021206	4.92e-23	0.448	0.434	A	G	intergenic_variant	.	SL015449	Cornulin	Q9UBG3	CRNN	295
chr17:7116978	ASGR1	chr17:7166093	0.826549	1	rs186021206	5.67e-12	0.314	0.434	A	G	intergenic_variant	.	SL015174	Three prime repair exonuclease 2	Q9BQ50	TREX2	295
chr17:7116978	ASGR1	chr17:7108935	0.899542	1	rs146261845	8.92e-13	0.345	0.444	T	C	intron_variant	NM_001201352.1:c.125-47G>A,NM_080912.3:c.125-47G>A,NM_080914.2:c.68-47G>A,NM_001181.4:c.125-47G>A,NM_080913.3:c.68-47G>A	SL011200	Spermine synthase	P52788	SMS	295
chr17:7116978	ASGR1	chr17:7100610	1	1	rs544187825	2.05e-24	0.517	0.392	A	G	downstream_gene_variant	.,.,.,.,.	SL009416	Prion-like protein doppel	Q9UKY0	PRND	295
chr17:7116978	ASGR1	chr17:7166093	0.826549	1	rs186021206	1.5e-14	0.357	0.434	A	G	intergenic_variant	.	SL008326	NADH-cytochrome b5 reductase 1	Q9UHQ9	CYB5R1	295
chr17:7116978	ASGR1	chr17:7166093	0.826549	1	rs186021206	2.14e-13	0.354	0.434	A	G	intergenic_variant	.	SL021365	Methionine adenosyltransferase 2 subunit beta	Q9NZL9	MAT2B	295
chr17:7116978	ASGR1	chr17:7166093	0.826549	1	rs186021206	7.2e-11	0.313	0.434	A	G	intergenic_variant	.	SL006527	EGF-containing fibulin-like extracellular matrix protein 1	Q12805	EFEMP1	295
chr17:7116978	ASGR1	chr17:7166093	0.826549	1	rs186021206	4.03e-24	0.483	0.434	A	G	intergenic_variant	.	SL007429	Transmembrane glycoprotein NMB	Q14956	GPNMB	295
chr17:7116978	ASGR1	chr17:7097978	0.899542	1	rs150983647	3.24e-09	0.287	0.444	T	C	downstream_gene_variant	.,.,.,.,.	SL004641	Disintegrin and metalloproteinase domain-containing protein 10	O14672	ADAM10	295
chr17:7116978	ASGR1	chr17:7166093	0.826549	1	rs186021206	3.09e-12	0.344	0.434	A	G	intergenic_variant	.	SL008437	Endosialin	Q9HCU0	CD248	295
chr17:7116978	ASGR1	chr17:7100610	1	1	rs544187825	3.15e-22	0.514	0.392	A	G	downstream_gene_variant	.,.,.,.,.	SL006028	Attractin	O75882	ATRN	295
chr17:7116978	ASGR1	chr17:7166093	0.826549	1	rs186021206	2.69e-24	0.492	0.434	A	G	intergenic_variant	.	SL018697	Transmembrane protein 132B	Q14DG7	TMEM132B	295
chr17:7116978	ASGR1	chr17:7166093	0.826549	1	rs186021206	1.11e-77	0.901	0.434	A	G	intergenic_variant	.	SL007582	Neogenin	Q92859	NEO1	295
chr17:7116978	ASGR1	chr17:7166093	0.826549	1	rs186021206	4.71e-12	0.315	0.434	A	G	intergenic_variant	.	SL014751	G0/G1 switch protein 2	P27469	G0S2	295
chr17:7116978	ASGR1	chr17:7166093	0.826549	1	rs186021206	9.1e-41	0.64	0.434	A	G	intergenic_variant	.	SL005222	Scavenger receptor class F member 2	Q96GP6	SCARF2	295
chr17:7116978	ASGR1	chr17:7108935	0.899542	1	rs146261845	1.16e-13	0.354	0.444	T	C	intron_variant	NM_001201352.1:c.125-47G>A,NM_080912.3:c.125-47G>A,NM_080914.2:c.68-47G>A,NM_001181.4:c.125-47G>A,NM_080913.3:c.68-47G>A	SL018794	Mitogen-activated protein kinase kinase kinase kinase 3	Q8IVH8	MAP4K3	295
chr17:7116978	ASGR1	chr17:7166093	0.826549	1	rs186021206	1.05e-91	0.996	0.434	A	G	intergenic_variant	.	SL010148	Thrombospondin-3	P49746	THBS3	295
chr17:7116978	ASGR1	chr17:7166093	0.826549	1	rs186021206	1.65e-14	0.36	0.434	A	G	intergenic_variant	.	SL010628	Golgi membrane protein 1	Q8NBJ4	GOLM1	295
chr17:7116978	ASGR1	chr17:7166093	0.826549	1	rs186021206	5.9e-11	0.308	0.434	A	G	intergenic_variant	.	SL014845	Sodium/potassium-transporting ATPase subunit beta-3	P54709	ATP1B3	295
chr17:7116978	ASGR1	chr17:7166093	0.826549	1	rs186021206	2.37e-52	0.733	0.434	A	G	intergenic_variant	.	SL011810	Plexin-A1	Q9UIW2	PLXNA1	295
chr17:7116978	ASGR1	chr17:7097978	0.899542	1	rs150983647	2.06e-10	0.313	0.444	T	C	downstream_gene_variant	.,.,.,.,.	SL007287	Oxysterols receptor LXR-beta	P55055	NR1H2	295
chr17:7116978	ASGR1	chr17:7108935	0.899542	1	rs146261845	1.93e-24	0.432	0.444	T	C	intron_variant	NM_001201352.1:c.125-47G>A,NM_080912.3:c.125-47G>A,NM_080914.2:c.68-47G>A,NM_001181.4:c.125-47G>A,NM_080913.3:c.68-47G>A	SL018125	Alpha-(1,3)-fucosyltransferase 10	Q6P4F1	FUT10	295
chr17:7116978	ASGR1	chr17:7116978	1	1	rs535064984	2.46e-09	0.306	0.393	C	T	upstream_gene_variant	.,.,.,.,.	SL018068	GDH/6PGL endoplasmic bifunctional protein	O95479	H6PD	295
chr17:7116978	ASGR1	chr17:7166093	0.826549	1	rs186021206	9.04e-11	0.312	0.434	A	G	intergenic_variant	.	SL008999	Neurofascin	O94856	NFASC	295
chr17:7116978	ASGR1	chr17:7166093	0.826549	1	rs186021206	9.77e-16	0.373	0.434	A	G	intergenic_variant	.	SL008818	FRAS1-related extracellular matrix protein 2	Q5SZK8	FREM2	295
chr17:7116978	ASGR1	chr17:7100610	1	1	rs544187825	1.97e-13	0.374	0.392	A	G	downstream_gene_variant	.,.,.,.,.	SL012818	Complement C1q tumor necrosis factor-related protein 3	Q9BXJ4	C1QTNF3	295
chr17:7116978	ASGR1	chr17:7166093	0.826549	1	rs186021206	2.12e-16	0.398	0.434	A	G	intergenic_variant	.	SL016455	Leucine-rich repeat-containing protein 32	Q14392	LRRC32	295
chr17:7116978	ASGR1	chr17:7097978	0.899542	1	rs150983647	1.57e-10	0.304	0.444	T	C	downstream_gene_variant	.,.,.,.,.	SL018235	RNA polymerase-associated protein RTF1 homolog	Q92541	RTF1	295
chr17:7116978	ASGR1	chr17:7100610	1	1	rs544187825	3.69e-09	0.305	0.392	A	G	downstream_gene_variant	.,.,.,.,.	SL008959	Netrin receptor UNC5B	Q8IZJ1	UNC5B	295
chr17:7116978	ASGR1	chr17:7166093	0.826549	1	rs186021206	1.44e-11	0.325	0.434	A	G	intergenic_variant	.	SL018230	Carbohydrate sulfotransferase 11	Q9NPF2	CHST11	295
chr17:7116978	ASGR1	chr17:7166093	0.826549	1	rs186021206	9.12e-21	0.462	0.434	A	G	intergenic_variant	.	SL018231	Leukocyte immunoglobulin-like receptor subfamily A member 5	A6NI73	LILRA5	295
chr17:7116978	ASGR1	chr17:7097978	0.899542	1	rs150983647	2.03e-21	0.465	0.444	T	C	downstream_gene_variant	.,.,.,.,.	SL018333	Semaphorin-4C	Q9C0C4	SEMA4C	295
chr17:7116978	ASGR1	chr17:7166093	0.826549	1	rs186021206	3.21e-10	0.29	0.434	A	G	intergenic_variant	.	SL018310	Killer cell immunoglobulin-like receptor 3DL3	Q8N743	KIR3DL3	295
chr17:7116978	ASGR1	chr17:7108935	0.899542	1	rs146261845	1.11e-10	0.317	0.444	T	C	intron_variant	NM_001201352.1:c.125-47G>A,NM_080912.3:c.125-47G>A,NM_080914.2:c.68-47G>A,NM_001181.4:c.125-47G>A,NM_080913.3:c.68-47G>A	SL018326	ERO1-like protein beta	Q86YB8	ERO1LB	295
chr17:7116978	ASGR1	chr17:7166093	0.826549	1	rs186021206	6.34e-64	0.833	0.434	A	G	intergenic_variant	.	SL002530	Cartilage oligomeric matrix protein	P49747	COMP	295
chr17:7116978	ASGR1	chr17:7100610	1	1	rs544187825	4.64e-21	0.462	0.392	A	G	downstream_gene_variant	.,.,.,.,.	SL007158	Nuclear receptor subfamily 4 group A member 1	P22736	NR4A1	295
chr17:7116978	ASGR1	chr17:7166093	0.826549	1	rs186021206	3.08e-51	0.725	0.434	A	G	intergenic_variant	.	SL007179	Ephrin type-B receptor 2	P29323	EPHB2	295
chr17:7116978	ASGR1	chr17:7116978	1	1	rs535064984	9.93e-25	0.549	0.393	C	T	upstream_gene_variant	.,.,.,.,.	SL012651	Inter-alpha-trypsin inhibitor heavy chain H5	Q86UX2	ITIH5	295
chr17:7116978	ASGR1	chr17:7166093	0.826549	1	rs186021206	2.58e-32	0.566	0.434	A	G	intergenic_variant	.	SL005169	Intercellular adhesion molecule 5	Q9UMF0	ICAM5	295
chr17:7116978	ASGR1	chr17:7166093	0.826549	1	rs186021206	1.49e-15	0.36	0.434	A	G	intergenic_variant	.	SL014292	Sialic acid-binding Ig-like lectin 14	Q08ET2	SIGLEC14	295
chr17:7116978	ASGR1	chr17:7100610	1	1	rs544187825	1.42e-16	0.448	0.392	A	G	downstream_gene_variant	.,.,.,.,.	SL018438	Leukocyte immunoglobulin-like receptor subfamily A member 4	P59901	LILRA4	295
chr17:7116978	ASGR1	chr17:7166093	0.826549	1	rs186021206	1.8e-16	0.395	0.434	A	G	intergenic_variant	.	SL002539	Tumor necrosis factor receptor superfamily member 11B	O00300	TNFRSF11B	295
chr17:7116978	ASGR1	chr17:7085977	0.984963	1	rs545779157	3.65e-10	0.302	0.398	T	C	intergenic_variant	.	SL018482	Sulfhydryl oxidase 2	Q6ZRP7	QSOX2	295
chr17:7116978	ASGR1	chr17:7166093	0.826549	1	rs186021206	1.26e-11	0.309	0.434	A	G	intergenic_variant	.	SL013989	R-spondin-2	Q6UXX9	RSPO2	295
chr17:7116978	ASGR1	chr17:7166093	0.826549	1	rs186021206	2.78e-31	0.573	0.434	A	G	intergenic_variant	.	SL009074	Neurotrimin	Q9P121	NTM	295
chr17:7116978	ASGR1	chr17:7166093	0.826549	1	rs186021206	2.43e-74	0.871	0.434	A	G	intergenic_variant	.	SL003993	Bone morphogenetic protein 6	P22004	BMP6	295
chr17:7116978	ASGR1	chr17:7097978	0.899542	1	rs150983647	3.54e-09	0.283	0.444	T	C	downstream_gene_variant	.,.,.,.,.	SL009054	Neurexin-1-beta	P58400	NRXN1	295
chr17:7116978	ASGR1	chr17:7108935	0.899542	1	rs146261845	5.48e-12	0.332	0.444	T	C	intron_variant	NM_001201352.1:c.125-47G>A,NM_080912.3:c.125-47G>A,NM_080914.2:c.68-47G>A,NM_001181.4:c.125-47G>A,NM_080913.3:c.68-47G>A	SL014268	OX-2 membrane glycoprotein	P41217	CD200	295
chr17:7116978	ASGR1	chr17:7166093	0.826549	1	rs186021206	1.39e-15	0.39	0.434	A	G	intergenic_variant	.	SL005368	Agrin	O00468	AGRN	295
chr17:7116978	ASGR1	chr17:7166093	0.826549	1	rs186021206	2.14e-33	0.585	0.434	A	G	intergenic_variant	.	SL007680	Roundabout homolog 2	Q9HCK4	ROBO2	295
chr17:7116978	ASGR1	chr17:7116978	1	1	rs535064984	2.03e-39	0.667	0.393	C	T	upstream_gene_variant	.,.,.,.,.	SL005169	Intercellular adhesion molecule 5	Q9UMF0	ICAM5	295
chr17:7116978	ASGR1	chr17:7116978	1	1	rs535064984	1.47e-18	0.449	0.393	C	T	upstream_gene_variant	.,.,.,.,.	SL008440	Calsyntenin-1	O94985	CLSTN1	295
chr17:7116978	ASGR1	chr17:7166093	0.826549	1	rs186021206	1.96e-17	0.401	0.434	A	G	intergenic_variant	.	SL008018	Dihydrolipoyl dehydrogenase, mitochondrial	P09622	DLD	295
chr17:7116978	ASGR1	chr17:7108935	0.899542	1	rs146261845	7.27e-12	0.341	0.444	T	C	intron_variant	NM_001201352.1:c.125-47G>A,NM_080912.3:c.125-47G>A,NM_080914.2:c.68-47G>A,NM_001181.4:c.125-47G>A,NM_080913.3:c.68-47G>A	SL011069	Serine protease 27	Q9BQR3	PRSS27	295
chr17:7116978	ASGR1	chr17:7166093	0.826549	1	rs186021206	3.44e-10	0.296	0.434	A	G	intergenic_variant	.	SL008780	Ectonucleotide pyrophosphatase/phosphodiesterase family member 6	Q6UWR7	ENPP6	295
chr17:7116978	ASGR1	chr17:7166093	0.826549	1	rs186021206	3.51e-12	0.333	0.434	A	G	intergenic_variant	.	SL004460	Fibulin-5	Q9UBX5	FBLN5	295
chr17:7116978	ASGR1	chr17:7087693	0.999998	1	rs188743906	5.11e-12	0.356	0.392	T	C	intergenic_variant	.	SL009334	Folate receptor beta	P14207	FOLR2	295
chr17:7116978	ASGR1	chr17:7097978	0.899542	1	rs150983647	3.25e-09	0.27	0.444	T	C	downstream_gene_variant	.,.,.,.,.	SL019428	Leukocyte immunoglobulin-like receptor subfamily B member 3	O75022	LILRB3	295
chr17:7116978	ASGR1	chr17:7166093	0.826549	1	rs186021206	9.09e-21	0.454	0.434	A	G	intergenic_variant	.	SL018410	Neuroligin-1	Q8N2Q7	NLGN1	295
chr17:7116978	ASGR1	chr17:7166093	0.826549	1	rs186021206	6.06e-45	0.69	0.434	A	G	intergenic_variant	.	SL005400	Basement membrane-specific heparan sulfate proteoglycan core protein	P98160	HSPG2	295
chr17:7116978	ASGR1	chr17:7166093	0.826549	1	rs186021206	5e-16	0.385	0.434	A	G	intergenic_variant	.	SL014090	VPS10 domain-containing receptor SorCS1	Q8WY21	SORCS1	295
chr17:7116978	ASGR1	chr17:7100610	1	1	rs544187825	1.24e-09	0.313	0.392	A	G	downstream_gene_variant	.,.,.,.,.	SL018600	Torsin-1A-interacting protein 1	Q5JTV8	TOR1AIP1	295
chr17:7116978	ASGR1	chr17:7166093	0.826549	1	rs186021206	5.97e-10	0.294	0.434	A	G	intergenic_variant	.	SL018842	Zinc transporter 3	Q99726	SLC30A3	295
chr17:7116978	ASGR1	chr17:7097978	0.899542	1	rs150983647	2.68e-14	0.359	0.444	T	C	downstream_gene_variant	.,.,.,.,.	SL018814	5'-nucleotidase domain-containing protein 3	Q86UY8	NT5DC3	295
chr17:7116978	ASGR1	chr17:7108935	0.899542	1	rs146261845	1.31e-11	0.32	0.444	T	C	intron_variant	NM_001201352.1:c.125-47G>A,NM_080912.3:c.125-47G>A,NM_080914.2:c.68-47G>A,NM_001181.4:c.125-47G>A,NM_080913.3:c.68-47G>A	SL007266	26S proteasome non-ATPase regulatory subunit 7	P51665	PSMD7	295
chr17:7116978	ASGR1	chr17:7166093	0.826549	1	rs186021206	5.01e-10	0.301	0.434	A	G	intergenic_variant	.	SL000545	Plasma kallikrein	P03952	KLKB1	295
chr17:7116978	ASGR1	chr17:7166093	0.826549	1	rs186021206	2.23e-10	0.305	0.434	A	G	intergenic_variant	.	SL018548	Alpha-1-antichymotrypsin complex	P01011	SERPINA3	295
chr17:7116978	ASGR1	chr17:7097978	0.899542	1	rs150983647	4.02e-09	0.292	0.444	T	C	downstream_gene_variant	.,.,.,.,.	SL000560	P-selectin	P16109	SELP	295
chr17:7116978	ASGR1	chr17:7166093	0.826549	1	rs186021206	3.38e-10	0.278	0.434	A	G	intergenic_variant	.	SL003198	Tenascin	P24821	TNC	295
chr17:7116978	ASGR1	chr17:7166093	0.826549	1	rs186021206	6.35e-11	0.318	0.434	A	G	intergenic_variant	.	SL005115	Spondin-1	Q9HCB6	SPON1	295
chr17:7116978	ASGR1	chr17:7166093	0.826549	1	rs186021206	1.16e-12	0.323	0.434	A	G	intergenic_variant	.	SL013489	Protein amnionless	Q9BXJ7	AMN	295
chr17:7116978	ASGR1	chr17:7166093	0.826549	1	rs186021206	9.75e-26	0.505	0.434	A	G	intergenic_variant	.	SL013490	Brother of CDO	Q9BWV1	BOC	295
chr17:7116978	ASGR1	chr17:7166093	0.826549	1	rs186021206	2.52e-16	0.342	0.434	A	G	intergenic_variant	.	SL002922	Intercellular adhesion molecule 1	P05362	ICAM1	295
chr17:7116978	ASGR1	chr17:7166093	0.826549	1	rs186021206	1.27e-28	0.506	0.434	A	G	intergenic_variant	.	SL014088	Fc receptor-like protein 3	Q96P31	FCRL3	295
chr17:7116978	ASGR1	chr17:7100610	1	1	rs544187825	4.54e-10	0.306	0.392	A	G	downstream_gene_variant	.,.,.,.,.	SL005488	SPARC-like protein 1	Q14515	SPARCL1	295
chr17:7116978	ASGR1	chr17:7116978	1	1	rs535064984	5.47e-11	0.336	0.393	C	T	upstream_gene_variant	.,.,.,.,.	SL007502	Carbohydrate sulfotransferase 15	Q7LFX5	CHST15	295
chr17:7116978	ASGR1	chr17:7166093	0.826549	1	rs186021206	5.36e-21	0.454	0.434	A	G	intergenic_variant	.	SL001896	Clusterin	P10909	CLU	295
chr17:7116978	ASGR1	chr17:7100610	1	1	rs544187825	1.08e-13	0.4	0.392	A	G	downstream_gene_variant	.,.,.,.,.	SL005575	Galactoside 3(4)-L-fucosyltransferase	P21217	FUT3	295
chr17:7116978	ASGR1	chr17:7166093	0.826549	1	rs186021206	8.45e-19	0.425	0.434	A	G	intergenic_variant	.	SL005789	Stanniocalcin-1	P52823	STC1	295
chr17:7116978	ASGR1	chr17:7097978	0.899542	1	rs150983647	4.4e-10	0.309	0.444	T	C	downstream_gene_variant	.,.,.,.,.	SL006528	Prolyl endopeptidase FAP	Q12884	FAP	295
chr17:7116978	ASGR1	chr17:7166093	0.826549	1	rs186021206	3.28e-14	0.35	0.434	A	G	intergenic_variant	.	SL004852	Programmed cell death 1 ligand 1	Q9NZQ7	CD274	295
chr17:7116978	ASGR1	chr17:7166093	0.826549	1	rs186021206	9.76e-15	0.362	0.434	A	G	intergenic_variant	.	SL005181	Interleukin-20 receptor subunit alpha	Q9UHF4	IL20RA	295
chr17:7116978	ASGR1	chr17:7116978	1	1	rs535064984	4.53e-34	0.636	0.393	C	T	upstream_gene_variant	.,.,.,.,.	SL005183	Interleukin-22 receptor subunit alpha-2	Q969J5	IL22RA2	295
chr17:7116978	ASGR1	chr17:7166093	0.826549	1	rs186021206	2.67e-49	0.75	0.434	A	G	intergenic_variant	.	SL005191	Leukocyte immunoglobulin-like receptor subfamily B member 2	Q8N423	LILRB2	295
chr17:7116978	ASGR1	chr17:7166093	0.826549	1	rs186021206	8.22e-35	0.578	0.434	A	G	intergenic_variant	.	SL014288	Cell surface glycoprotein CD200 receptor 1	Q8TD46	CD200R1	295
chr17:7116978	ASGR1	chr17:7166093	0.826549	1	rs186021206	1.43e-27	0.539	0.434	A	G	intergenic_variant	.	SL005209	Neurogenic locus notch homolog protein 3	Q9UM47	NOTCH3	295
chr17:7116978	ASGR1	chr17:7097978	0.899542	1	rs150983647	2.59e-11	0.33	0.444	T	C	downstream_gene_variant	.,.,.,.,.	SL017469	TLR4 interactor with leucine rich repeats	Q7L0X0	TRIL	295
chr17:7116978	ASGR1	chr17:7166093	0.826549	1	rs186021206	1.68e-18	0.412	0.434	A	G	intergenic_variant	.	SL017108	Noelin	Q99784	OLFM1	295
chr17:7116978	ASGR1	chr17:7166093	0.826549	1	rs186021206	5.75e-14	0.351	0.434	A	G	intergenic_variant	.	SL011613	B-cell antigen receptor complex-associated protein alpha chain	P11912	CD79A	295
chr17:7116978	ASGR1	chr17:7166093	0.826549	1	rs186021206	1e-10	0.301	0.434	A	G	intergenic_variant	.	SL007327	Oxidized low-density lipoprotein receptor 1	P78380	OLR1	295
chr17:7116978	ASGR1	chr17:7166093	0.826549	1	rs186021206	3.18e-13	0.36	0.434	A	G	intergenic_variant	.	SL003679	Cation-independent mannose-6-phosphate receptor	P11717	IGF2R	295
chr17:7116978	ASGR1	chr17:7108935	0.899542	1	rs146261845	2.73e-12	0.319	0.444	T	C	intron_variant	NM_001201352.1:c.125-47G>A,NM_080912.3:c.125-47G>A,NM_080914.2:c.68-47G>A,NM_001181.4:c.125-47G>A,NM_080913.3:c.68-47G>A	SL008967	Tyrosine-protein phosphatase non-receptor type substrate 1	P78324	SIRPA	295
chr17:7116978	ASGR1	chr17:7166093	0.826549	1	rs186021206	1.67e-32	0.593	0.434	A	G	intergenic_variant	.	SL007471	Collectin-12	Q5KU26	COLEC12	295
chr17:7116978	ASGR1	chr17:7166093	0.826549	1	rs186021206	8.67e-13	0.348	0.434	A	G	intergenic_variant	.	SL010467	Repulsive guidance molecule A	Q96B86	RGMA	295
chr17:7116978	ASGR1	chr17:7116978	1	1	rs535064984	1.17e-10	0.293	0.393	C	T	upstream_gene_variant	.,.,.,.,.	SL008812	Peptidyl-glycine alpha-amidating monooxygenase	P19021	PAM	295
chr17:7116978	ASGR1	chr17:7116978	1	1	rs535064984	2.33e-15	0.426	0.393	C	T	upstream_gene_variant	.,.,.,.,.	SL012846	Cartilage acidic protein 1	Q9NQ79	CRTAC1	295
chr17:7116978	ASGR1	chr17:7166093	0.826549	1	rs186021206	6.35e-19	0.427	0.434	A	G	intergenic_variant	.	SL012702	Procollagen galactosyltransferase 1	Q8NBJ5	COLGALT1	295
chr17:7116978	ASGR1	chr17:7097978	0.899542	1	rs150983647	4.09e-14	0.378	0.444	T	C	downstream_gene_variant	.,.,.,.,.	SL006589	Vasorin	Q6EMK4	VASN	295
chr17:7116978	ASGR1	chr17:7166093	0.826549	1	rs186021206	1.89e-20	0.447	0.434	A	G	intergenic_variant	.	SL012852	Cerebellin-4	Q9NTU7	CBLN4	295
chr17:7116978	ASGR1	chr17:7085977	0.984963	1	rs545779157	1.93e-12	0.352	0.398	T	C	intergenic_variant	.	SL001871	Tetranectin	P05452	CLEC3B	295
chr17:7116978	ASGR1	chr17:7166093	0.826549	1	rs186021206	4.23e-25	0.497	0.434	A	G	intergenic_variant	.	SL017421	Thioredoxin domain-containing protein 15	Q96J42	TXNDC15	295
chr17:7116978	ASGR1	chr17:7166093	0.826549	1	rs186021206	1.46e-21	0.462	0.434	A	G	intergenic_variant	.	SL004659	fibromodulin	Q06828	FMOD	295
chr17:7116978	ASGR1	chr17:7166093	0.826549	1	rs186021206	2.42e-17	0.42	0.434	A	G	intergenic_variant	.	SL012648	ADAMTS-like protein 2	Q86TH1	ADAMTSL2	295
chr17:7116978	ASGR1	chr17:7108935	0.899542	1	rs146261845	1.05e-25	0.496	0.444	T	C	intron_variant	NM_001201352.1:c.125-47G>A,NM_080912.3:c.125-47G>A,NM_080914.2:c.68-47G>A,NM_001181.4:c.125-47G>A,NM_080913.3:c.68-47G>A	SL008934	Beta-mannosidase	O00462	MANBA	295
chr17:7116978	ASGR1	chr17:7166093	0.826549	1	rs186021206	4.09e-43	0.655	0.434	A	G	intergenic_variant	.	SL013797	Ephrin type-A receptor 4	P54764	EPHA4	295
chr17:7116978	ASGR1	chr17:7166093	0.826549	1	rs186021206	1.31e-19	0.442	0.434	A	G	intergenic_variant	.	SL012592	Kin of IRRE-like protein 2	Q6UWL6	KIRREL2	295
chr17:7116978	ASGR1	chr17:7097978	0.899542	1	rs150983647	4.22e-09	0.283	0.444	T	C	downstream_gene_variant	.,.,.,.,.	SL003864	Kallikrein-9	Q9UKQ9	KLK9	295
chr17:7116978	ASGR1	chr17:7166093	0.826549	1	rs186021206	2.08e-19	0.431	0.434	A	G	intergenic_variant	.	SL005091	Protein kinase C-binding protein NELL2	Q99435	NELL2	295
chr17:7116978	ASGR1	chr17:7166093	0.826549	1	rs186021206	1.97e-10	0.293	0.434	A	G	intergenic_variant	.	SL012789	Fc receptor-like protein 5	Q96RD9	FCRL5	295
chr17:7116978	ASGR1	chr17:7097978	0.899542	1	rs150983647	3.16e-09	0.297	0.444	T	C	downstream_gene_variant	.,.,.,.,.	SL012808	ADP-dependent glucokinase	Q9BRR6	ADPGK	295
chr17:7116978	ASGR1	chr17:7116978	1	1	rs535064984	2.16e-09	0.296	0.393	C	T	upstream_gene_variant	.,.,.,.,.	SL017399	CMP-N-acetylneuraminate-beta-galactosamide-alpha-2,3-sialyltransferase 2	Q16842	ST3GAL2	295
chr17:7116978	ASGR1	chr17:7116978	1	1	rs535064984	1.32e-11	0.35	0.393	C	T	upstream_gene_variant	.,.,.,.,.	SL003306	Interleukin-2 receptor subunit beta	P14784	IL2RB	295
chr17:7116978	ASGR1	chr17:7166093	0.826549	1	rs186021206	1.09e-17	0.397	0.434	A	G	intergenic_variant	.	SL017427	Protein O-linked-mannose beta-1,4-N-acetylglucosaminyltransferase 2	Q8NAT1	POMGNT2	295
chr17:7116978	ASGR1	chr17:7166093	0.826549	1	rs186021206	1.12e-30	0.548	0.434	A	G	intergenic_variant	.	SL014109	Leucine-rich repeat-containing protein 4C	Q9HCJ2	LRRC4C	295
chr17:7116978	ASGR1	chr17:7166093	0.826549	1	rs186021206	2.21e-10	0.29	0.434	A	G	intergenic_variant	.	SL017478	Small integral membrane protein 10	Q96HG1	SMIM10	295
chr17:7116978	ASGR1	chr17:7100610	1	1	rs544187825	1.01e-09	0.306	0.392	A	G	downstream_gene_variant	.,.,.,.,.	SL007263	Insulin-like 3	P51460	INSL3	295
chr17:7116978	ASGR1	chr17:7116978	1	1	rs535064984	1.9e-38	0.662	0.393	C	T	upstream_gene_variant	.,.,.,.,.	SL012780	Fc receptor-like protein 1	Q96LA6	FCRL1	295
chr17:7116978	ASGR1	chr17:7166093	0.826549	1	rs186021206	1.05e-20	0.455	0.434	A	G	intergenic_variant	.	SL012368	Tolloid-like protein 1	O43897	TLL1	295
chr17:7116978	ASGR1	chr17:7166093	0.826549	1	rs186021206	2.41e-10	0.215	0.434	A	G	intergenic_variant	.	SL022716	Paired immunoglobulin-like type 2 receptor alpha isoform FDF03-deltaTM	Q9UKJ1	PILRA	295
chr17:7116978	ASGR1	chr17:7166093	0.826549	1	rs186021206	1.6e-44	0.693	0.434	A	G	intergenic_variant	.	SL007616	Matrix metalloproteinase-19	Q99542	MMP19	295
chr17:7116978	ASGR1	chr17:7166093	0.826549	1	rs186021206	4.36e-95	0.974	0.434	A	G	intergenic_variant	.	SL008299	Asporin	Q9BXN1	ASPN	295
chr17:7116978	ASGR1	chr17:7100610	1	1	rs544187825	1.56e-11	0.344	0.392	A	G	downstream_gene_variant	.,.,.,.,.	SL008897	Leukocyte immunoglobulin-like receptor subfamily B member 4	Q8NHJ6	LILRB4	295
chr17:7116978	ASGR1	chr17:7116978	1	1	rs535064984	3.54e-12	0.351	0.393	C	T	upstream_gene_variant	.,.,.,.,.	SL011102	Dolichyl-diphosphooligosaccharide--protein glycosyltransferase subunit 1	P04843	RPN1	295
chr17:7116978	ASGR1	chr17:7166093	0.826549	1	rs186021206	1.65e-23	0.49	0.434	A	G	intergenic_variant	.	SL004461	Fibulin-1	P23142	FBLN1	295
chr17:7116978	ASGR1	chr17:7166093	0.826549	1	rs186021206	1.11e-20	0.432	0.434	A	G	intergenic_variant	.	SL005151	Growth/differentiation factor 10	P55107	GDF10	295
chr17:7116978	ASGR1	chr17:7166093	0.826549	1	rs186021206	1.09e-11	0.328	0.434	A	G	intergenic_variant	.	SL009928	Neuronal pentraxin-2	P47972	NPTX2	295
chr17:7116978	ASGR1	chr17:7085977	0.984963	1	rs545779157	2.05e-11	0.328	0.398	T	C	intergenic_variant	.	SL019217	Potassium-transporting ATPase subunit beta	P51164	ATP4B	295
chr17:7116978	ASGR1	chr17:7166093	0.826549	1	rs186021206	1.33e-29	0.55	0.434	A	G	intergenic_variant	.	SL013095	Roundabout homolog 1	Q9Y6N7	ROBO1	295
chr17:7116978	ASGR1	chr17:7166093	0.826549	1	rs186021206	2e-14	0.363	0.434	A	G	intergenic_variant	.	SL005492	Carboxypeptidase Q	Q9Y646	CPQ	295
chr17:7116978	ASGR1	chr17:7166093	0.826549	1	rs186021206	1.16e-14	0.361	0.434	A	G	intergenic_variant	.	SL008535	Ras-related protein Rab-27A	P51159	RAB27A	295
chr17:7116978	ASGR1	chr17:7087693	0.999998	1	rs188743906	1.26e-18	0.464	0.392	T	C	intergenic_variant	.	SL006573	Trem-like transcript 2 protein	Q5T2D2	TREML2	295
chr17:7116978	ASGR1	chr17:7166093	0.826549	1	rs186021206	1.49e-30	0.549	0.434	A	G	intergenic_variant	.	SL009021	Twisted gastrulation protein homolog 1	Q9GZX9	TWSG1	295
chr17:7116978	ASGR1	chr17:7166093	0.826549	1	rs186021206	3.51e-30	0.556	0.434	A	G	intergenic_variant	.	SL004475	Interferon alpha/beta receptor 1	P17181	IFNAR1	295
chr17:7116978	ASGR1	chr17:7166093	0.826549	1	rs186021206	1.68e-38	0.619	0.434	A	G	intergenic_variant	.	SL002602	Trefoil factor 2	Q03403	TFF2	295
chr17:7116978	ASGR1	chr17:7108935	0.899542	1	rs146261845	9.16e-13	0.358	0.444	T	C	intron_variant	NM_001201352.1:c.125-47G>A,NM_080912.3:c.125-47G>A,NM_080914.2:c.68-47G>A,NM_001181.4:c.125-47G>A,NM_080913.3:c.68-47G>A	SL009948	Plexin-B2	O15031	PLXNB2	295
chr17:7116978	ASGR1	chr17:7166093	0.826549	1	rs186021206	7.8e-18	0.412	0.434	A	G	intergenic_variant	.	SL013388	Inactive tyrosine-protein kinase 7	Q13308	PTK7	295
chr17:7116978	ASGR1	chr17:7166093	0.826549	1	rs186021206	6.99e-56	0.767	0.434	A	G	intergenic_variant	.	SL012506	Neuronal pentraxin-1	Q15818	NPTX1	295
chr17:7116978	ASGR1	chr17:7166093	0.826549	1	rs186021206	4.64e-18	0.393	0.434	A	G	intergenic_variant	.	SL002560	Cathepsin L1	P07711	CTSL	295
chr17:7116978	ASGR1	chr17:7166093	0.826549	1	rs186021206	2.15e-25	0.488	0.434	A	G	intergenic_variant	.	SL018293	Protein FAM234B	A2RU67	KIAA1467	295
chr17:7116978	ASGR1	chr17:7166093	0.826549	1	rs186021206	2.27e-15	0.367	0.434	A	G	intergenic_variant	.	SL005747	Multifunctional protein ADE2	P22234	PAICS	295
chr17:7116978	ASGR1	chr17:7166093	0.826549	1	rs186021206	4.59e-35	0.598	0.434	A	G	intergenic_variant	.	SL018998	MANSC domain-containing protein 1	Q9H8J5	MANSC1	295
chr17:7116978	ASGR1	chr17:7166093	0.826549	1	rs186021206	7.12e-17	0.388	0.434	A	G	intergenic_variant	.	SL005798	Laminin subunit gamma-2	Q13753	LAMC2	295
chr17:7116978	ASGR1	chr17:7166093	0.826549	1	rs186021206	3.41e-15	0.365	0.434	A	G	intergenic_variant	.	SL012503	Platelet-derived growth factor receptor-like protein	Q15198	PDGFRL	295
chr17:7116978	ASGR1	chr17:7166093	0.826549	1	rs186021206	1.7e-11	0.333	0.434	A	G	intergenic_variant	.	SL017113	Protein MENT	Q9BUN1	MENT	295
chr17:7116978	ASGR1	chr17:7166093	0.826549	1	rs186021206	3.82e-11	0.309	0.434	A	G	intergenic_variant	.	SL003804	Steroid hormone receptor ERR1	P11474	ESRRA	295
chr17:7116978	ASGR1	chr17:7166093	0.826549	1	rs186021206	5.35e-10	0.299	0.434	A	G	intergenic_variant	.	SL019158	Tryptophan 2,3-dioxygenase	P48775	TDO2	295
chr17:7116978	ASGR1	chr17:7097978	0.899542	1	rs150983647	2.69e-14	0.368	0.444	T	C	downstream_gene_variant	.,.,.,.,.	SL019222	CUB and sushi domain-containing protein 2	Q7Z408	CSMD2	295
chr17:7116978	ASGR1	chr17:7166093	0.826549	1	rs186021206	6.37e-13	0.333	0.434	A	G	intergenic_variant	.	SL012638	Protein FAM19A1	Q7Z5A9	FAM19A1	295
chr17:9890100	GLP2R	chr17:9895845	0.881982	1	rs731541	3.5e-10	0.055	32.83	C	A	downstream_gene_variant	.,.	SL007306	Protein FAM3B	P58499	FAM3B	3
chr17:9890100	GLP2R	chr17:9877808	0.992791	1	rs62066052	1.47e-15	0.067	35.692	T	C	intron_variant	NM_004246.2:c.1146-2570C>T	SL008634	Promotilin	P12872	MLN	3
chr17:9890100	GLP2R	chr17:9877043	0.97343	1	rs62066051	5.7e-12	-0.058	35.565	G	C	intron_variant	NM_004246.2:c.1146-3335C>G	SL000433	Glucagon	P01275	GCG	3
chr19:48703417	FUT2	chr19:48703417	1	1	rs601338	0	-0.543	39.439	G	A	stop_gained	NP_000502.4:p.Trp154Ter,NP_001091107.1:p.Trp154Ter	SL011069	Serine protease 27	Q9BQR3	PRSS27	69
chr19:48703417	FUT2	chr19:48703417	1	1	rs601338	2.11e-08	-0.047	39.439	G	A	stop_gained	NP_000502.4:p.Trp154Ter,NP_001091107.1:p.Trp154Ter	SL004948	Phospholipid transfer protein	P55058	PLTP	69
chr19:48703417	FUT2	chr19:48702888	0.998658	1	rs516316	3.79e-19	-0.073	39.44	G	C	intron_variant	NM_000511.5:c.-2-67G>C,NM_001097638.2:c.-2-67G>C	SL012348	Alpha-2-macroglobulin-like protein 1	A8K2U0	A2ML1	69
chr19:48703417	FUT2	chr19:48702915	0.999045	1	rs516246	4e-227	-0.269	39.441	C	T	intron_variant	NM_001097638.2:c.-2-40C>T,NM_000511.5:c.-2-40C>T	SL010290	BPI fold-containing family A member 2	Q96DR5	BPIFA2	69
chr19:48703417	FUT2	chr19:48702888	0.998658	1	rs516316	3e-16	0.068	39.44	G	C	intron_variant	NM_000511.5:c.-2-67G>C,NM_001097638.2:c.-2-67G>C	SL013015	Creatine kinase U-type, mitochondrial	P12532	CKMT1A	69
chr19:48703417	FUT2	chr19:48703160	0.998508	1	rs492602	2.77e-10	-0.051	39.439	A	G	synonymous_variant	NP_001091107.1:p.Ala68%3D,NP_000502.4:p.Ala68%3D	SL006288	Gastric intrinsic factor	P27352	GIF	69
chr19:48703417	FUT2	chr19:48703205	0.994898	1	rs681343	2.04e-11	-0.056	39.54	C	T	synonymous_variant	NP_001091107.1:p.Tyr83%3D,NP_000502.4:p.Tyr83%3D	SL018357	SLIT and NTRK-like protein 6	Q9H5Y7	SLITRK6	69
chr19:48703417	FUT2	chr19:48703417	1	1	rs601338	2.18e-205	0.252	39.439	G	A	stop_gained	NP_000502.4:p.Trp154Ter,NP_001091107.1:p.Trp154Ter	SL002514	Intestinal-type alkaline phosphatase	P09923	ALPI	69
chr19:48703417	FUT2	chr19:48702851	0.998903	1	rs679574	7.03e-21	-0.076	39.441	C	G	intron_variant	NM_001097638.2:c.-2-104C>G,NM_000511.5:c.-2-104C>G	SL005393	Alpha-amylase 2B	P19961	AMY2B	69
chr19:48703417	FUT2	chr19:48703160	0.998508	1	rs492602	7.51e-138	0.206	39.439	A	G	synonymous_variant	NP_001091107.1:p.Ala68%3D,NP_000502.4:p.Ala68%3D	SL003190	C-C motif chemokine 15	Q16663	CCL15	69
chr19:48703417	FUT2	chr19:48703205	0.994898	1	rs681343	9.37e-27	-0.086	39.54	C	T	synonymous_variant	NP_001091107.1:p.Tyr83%3D,NP_000502.4:p.Tyr83%3D	SL008382	Cystatin-D	P28325	CST5	69
chr19:48703417	FUT2	chr19:48703205	0.994898	1	rs681343	1.44e-18	-0.073	39.54	C	T	synonymous_variant	NP_001091107.1:p.Tyr83%3D,NP_000502.4:p.Tyr83%3D	SL008516	Cystatin-SA	P09228	CST2	69
chr19:48703417	FUT2	chr19:48703417	1	1	rs601338	2.5e-247	0.277	39.439	G	A	stop_gained	NP_000502.4:p.Trp154Ter,NP_001091107.1:p.Trp154Ter	SL010628	Golgi membrane protein 1	Q8NBJ4	GOLM1	69
chr19:48703417	FUT2	chr19:48703417	1	1	rs601338	3.68e-08	-0.045	39.439	G	A	stop_gained	NP_000502.4:p.Trp154Ter,NP_001091107.1:p.Trp154Ter	SL011509	Peptide YY	P10082	PYY	69
chr19:48703417	FUT2	chr19:48702851	0.998903	1	rs679574	2.16e-60	-0.138	39.441	C	G	intron_variant	NM_001097638.2:c.-2-104C>G,NM_000511.5:c.-2-104C>G	SL012420	Pancreatic triacylglycerol lipase	P16233	PNLIP	69
chr19:48703417	FUT2	chr19:48703205	0.994898	1	rs681343	1.63e-21	-0.081	39.54	C	T	synonymous_variant	NP_001091107.1:p.Tyr83%3D,NP_000502.4:p.Tyr83%3D	SL005764	Scavenger receptor cysteine-rich type 1 protein M130	Q86VB7	CD163	69
chr19:48703417	FUT2	chr19:48703205	0.994898	1	rs681343	1.75e-10	-0.053	39.54	C	T	synonymous_variant	NP_001091107.1:p.Tyr83%3D,NP_000502.4:p.Tyr83%3D	SL014070	SLIT and NTRK-like protein 5	O94991	SLITRK5	69
chr19:48703417	FUT2	chr19:48703417	1	1	rs601338	2.42e-74	-0.158	39.439	G	A	stop_gained	NP_000502.4:p.Trp154Ter,NP_001091107.1:p.Trp154Ter	SL007153	Lactoperoxidase	P22079	LPO	69
chr19:48703417	FUT2	chr19:48703205	0.994898	1	rs681343	2.13e-09	-0.049	39.54	C	T	synonymous_variant	NP_001091107.1:p.Tyr83%3D,NP_000502.4:p.Tyr83%3D	SL017108	Noelin	Q99784	OLFM1	69
chr19:48703417	FUT2	chr19:48703417	1	1	rs601338	9.93e-08	-0.044	39.439	G	A	stop_gained	NP_000502.4:p.Trp154Ter,NP_001091107.1:p.Trp154Ter	SL009329	Colipase	P04118	CLPS	69
chr19:48703417	FUT2	chr19:48703205	0.994898	1	rs681343	8.88e-71	-0.152	39.54	C	T	synonymous_variant	NP_001091107.1:p.Tyr83%3D,NP_000502.4:p.Tyr83%3D	SL000060	Prolactin-inducible protein	P12273	PIP	69
chr19:48703417	FUT2	chr19:48703346	0.804736	-1	rs281377	1.66e-09	-0.055	33.53	T	C	synonymous_variant	NP_001091107.1:p.Asn130%3D,NP_000502.4:p.Asn130%3D	SL013510	Adenosine deaminase CECR1	Q9NZK5	CECR1	69
chr19:48703417	FUT2	chr19:48703728	0.90022	1	rs602662	4.15e-08	0.034	37.006	G	A	missense_variant	NP_000502.4:p.Gly258Ser,NP_001091107.1:p.Gly258Ser	SL017448	Tapasin-related protein	Q9BX59	TAPBPL	69
chr19:48703417	FUT2	chr19:48703160	0.998508	1	rs492602	1.12e-96	0.172	39.439	A	G	synonymous_variant	NP_001091107.1:p.Ala68%3D,NP_000502.4:p.Ala68%3D	SL017435	Gastrokine-2	Q86XP6	GKN2	69
chr19:48703417	FUT2	chr19:48702915	0.999045	1	rs516246	2.6e-45	-0.118	39.441	C	T	intron_variant	NM_001097638.2:c.-2-40C>T,NM_000511.5:c.-2-40C>T	SL012408	Cholecystokinin	P06307	CCK	69
chr19:48703417	FUT2	chr19:48703346	0.804736	-1	rs281377	9.26e-10	-0.055	33.53	T	C	synonymous_variant	NP_001091107.1:p.Asn130%3D,NP_000502.4:p.Asn130%3D	SL005249	Semaphorin-7A	O75326	SEMA7A	69
chr19:48703417	FUT2	chr19:48703205	0.994898	1	rs681343	1.05e-85	-0.167	39.54	C	T	synonymous_variant	NP_001091107.1:p.Tyr83%3D,NP_000502.4:p.Tyr83%3D	SL018080	Protein LEG1 homolog	Q6P5S2	LEG1	69
chr19:48703417	FUT2	chr19:48703205	0.994898	1	rs681343	9.54e-91	-0.172	39.54	C	T	synonymous_variant	NP_001091107.1:p.Tyr83%3D,NP_000502.4:p.Tyr83%3D	SL006208	Extracellular glycoprotein lacritin	Q9GZZ8	LACRT	69
chr19:48703417	FUT2	chr19:48703205	0.994898	1	rs681343	1.17e-09	-0.051	39.54	C	T	synonymous_variant	NP_001091107.1:p.Tyr83%3D,NP_000502.4:p.Tyr83%3D	SL012378	Glycosaminoglycan xylosylkinase	O75063	FAM20B	69
chr19:48703417	FUT2	chr19:48703346	0.804736	-1	rs281377	6.82e-17	-0.074	33.53	T	C	synonymous_variant	NP_001091107.1:p.Asn130%3D,NP_000502.4:p.Asn130%3D	SL003166	CD166 antigen	Q13740	ALCAM	69
chr19:48703417	FUT2	chr19:48703205	0.994898	1	rs681343	3.48e-15	-0.065	39.54	C	T	synonymous_variant	NP_001091107.1:p.Tyr83%3D,NP_000502.4:p.Tyr83%3D	SL010456	Cystatin-SN	P01037	CST1	69
chr19:48703417	FUT2	chr19:48703160	0.998508	1	rs492602	2.4e-210	0.253	39.439	A	G	synonymous_variant	NP_001091107.1:p.Ala68%3D,NP_000502.4:p.Ala68%3D	SL018368	Protein FAM177A1	Q8N128	FAM177A1	69
chr19:48703417	FUT2	chr19:48703205	0.994898	1	rs681343	1.07e-55	-0.133	39.54	C	T	synonymous_variant	NP_001091107.1:p.Tyr83%3D,NP_000502.4:p.Tyr83%3D	SL000645	Stromelysin-2	P09238	MMP10	69
chr19:48703417	FUT2	chr19:48703417	1	1	rs601338	0	0.315	39.439	G	A	stop_gained	NP_000502.4:p.Trp154Ter,NP_001091107.1:p.Trp154Ter	SL010628	Golgi membrane protein 1	Q8NBJ4	GOLM1	69
chr19:48703417	FUT2	chr19:48703417	1	1	rs601338	0	0.296	39.439	G	A	stop_gained	NP_000502.4:p.Trp154Ter,NP_001091107.1:p.Trp154Ter	SL018796	Lactase-phlorizin hydrolase	P09848	LCT	69
chr19:48703417	FUT2	chr19:48703417	1	1	rs601338	2.79e-29	0.092	39.439	G	A	stop_gained	NP_000502.4:p.Trp154Ter,NP_001091107.1:p.Trp154Ter	SL018801	Butyrophilin-like protein 8	Q6UX41	BTNL8	69
chr19:48703417	FUT2	chr19:48703417	1	1	rs601338	5.28e-26	0.092	39.439	G	A	stop_gained	NP_000502.4:p.Trp154Ter,NP_001091107.1:p.Trp154Ter	SL007306	Protein FAM3B	P58499	FAM3B	69
chr19:48703417	FUT2	chr19:48702915	0.999045	1	rs516246	7.26e-12	-0.057	39.441	C	T	intron_variant	NM_001097638.2:c.-2-40C>T,NM_000511.5:c.-2-40C>T	SL008486	Galectin-9	O00182	LGALS9	69
chr19:48703417	FUT2	chr19:48703417	1	1	rs601338	2.08e-81	0.151	39.439	G	A	stop_gained	NP_000502.4:p.Trp154Ter,NP_001091107.1:p.Trp154Ter	SL000055	Cadherin-1	P12830	CDH1	69
chr19:48703417	FUT2	chr19:48703160	0.998508	1	rs492602	3.42e-58	-0.135	39.439	A	G	synonymous_variant	NP_001091107.1:p.Ala68%3D,NP_000502.4:p.Ala68%3D	SL008432	Serpin B13	Q9UIV8	SERPINB13	69
chr19:48703417	FUT2	chr19:48702851	0.998903	1	rs679574	3.84e-14	-0.062	39.441	C	G	intron_variant	NM_001097638.2:c.-2-104C>G,NM_000511.5:c.-2-104C>G	SL005382	Pancreatic alpha-amylase	P04746	AMY2A	69
chr19:48703417	FUT2	chr19:48703417	1	1	rs601338	7.5e-08	-0.044	39.439	G	A	stop_gained	NP_000502.4:p.Trp154Ter,NP_001091107.1:p.Trp154Ter	SL016435	Vesicle-associated membrane protein 7	P51809	VAMP7	69
chr19:48703417	FUT2	chr19:48702851	0.998903	1	rs679574	3.27e-60	0.132	39.441	C	G	intron_variant	NM_001097638.2:c.-2-104C>G,NM_000511.5:c.-2-104C>G	SL018260	D-glucuronyl C5-epimerase	O94923	GLCE	69
chr19:48703417	FUT2	chr19:48703417	1	1	rs601338	4.29e-32	-0.093	39.439	G	A	stop_gained	NP_000502.4:p.Trp154Ter,NP_001091107.1:p.Trp154Ter	SL005114	Alpha-amylase 1	P04745	AMY1A	69
chr19:48703417	FUT2	chr19:48703205	0.994898	1	rs681343	4e-28	-0.093	39.54	C	T	synonymous_variant	NP_001091107.1:p.Tyr83%3D,NP_000502.4:p.Tyr83%3D	SL003164	Transcobalamin-1	P20061	TCN1	69
chr19:48703417	FUT2	chr19:48702851	0.998903	1	rs679574	1.83e-13	-0.064	39.441	C	G	intron_variant	NM_001097638.2:c.-2-104C>G,NM_000511.5:c.-2-104C>G	SL000603	Trypsin-1	P07477	PRSS1	69
chr19:48703417	FUT2	chr19:48702915	0.999045	1	rs516246	8.09e-33	-0.099	39.441	C	T	intron_variant	NM_001097638.2:c.-2-40C>T,NM_000511.5:c.-2-40C>T	SL003744	Galectin-3	P17931	LGALS3	69
chr19:48703417	FUT2	chr19:48703205	0.994898	1	rs681343	5.59e-10	-0.053	39.54	C	T	synonymous_variant	NP_001091107.1:p.Tyr83%3D,NP_000502.4:p.Tyr83%3D	SL008609	Low affinity immunoglobulin gamma Fc region receptor III-B	O75015	FCGR3B	69
chr19:48703417	FUT2	chr19:48703417	1	1	rs601338	1.69e-16	-0.069	39.439	G	A	stop_gained	NP_000502.4:p.Trp154Ter,NP_001091107.1:p.Trp154Ter	SL010288	Carbonic anhydrase 6	P23280	CA6	69
chr19:48703417	FUT2	chr19:48703205	0.994898	1	rs681343	1.89e-11	-0.056	39.54	C	T	synonymous_variant	NP_001091107.1:p.Tyr83%3D,NP_000502.4:p.Tyr83%3D	SL004635	Tumor necrosis factor ligand superfamily member 8	P32971	TNFSF8	69
chr19:48703417	FUT2	chr19:48702888	0.998658	1	rs516316	3.93e-59	-0.13	39.44	G	C	intron_variant	NM_000511.5:c.-2-67G>C,NM_001097638.2:c.-2-67G>C	SL012442	Pancreatic lipase-related protein 2	P54317	PNLIPRP2	69
chr19:48703417	FUT2	chr19:48703417	1	1	rs601338	3.09e-08	0.045	39.439	G	A	stop_gained	NP_000502.4:p.Trp154Ter,NP_001091107.1:p.Trp154Ter	SL007036	Serine/threonine-protein kinase/endoribonuclease IRE1	O75460	ERN1	69
chr19:48703417	FUT2	chr19:48703205	0.994898	1	rs681343	6.17e-11	-0.054	39.54	C	T	synonymous_variant	NP_001091107.1:p.Tyr83%3D,NP_000502.4:p.Tyr83%3D	SL001690	WAP four-disulfide core domain protein 2	Q14508	WFDC2	69
chr19:48703417	FUT2	chr19:48703346	0.804736	-1	rs281377	5.03e-12	-0.059	33.53	T	C	synonymous_variant	NP_001091107.1:p.Asn130%3D,NP_000502.4:p.Asn130%3D	SL007868	Lipocalin-1	P31025	LCN1	69
chr19:48703417	FUT2	chr19:48703417	1	1	rs601338	4.61e-29	-0.092	39.439	G	A	stop_gained	NP_000502.4:p.Trp154Ter,NP_001091107.1:p.Trp154Ter	SL000433	Glucagon	P01275	GCG	69
chr19:48703417	FUT2	chr19:48703160	0.998508	1	rs492602	1.8e-118	0.194	39.439	A	G	synonymous_variant	NP_001091107.1:p.Ala68%3D,NP_000502.4:p.Ala68%3D	SL005357	Lithostathine-1-alpha	P05451	REG1A	69
chr19:48703417	FUT2	chr19:48703160	0.998508	1	rs492602	0	0.521	39.439	A	G	synonymous_variant	NP_001091107.1:p.Ala68%3D,NP_000502.4:p.Ala68%3D	SL012769	Protein FAM3D	Q96BQ1	FAM3D	69
chr19:48703417	FUT2	chr19:48703205	0.994898	1	rs681343	1.63e-16	-0.07	39.54	C	T	synonymous_variant	NP_001091107.1:p.Tyr83%3D,NP_000502.4:p.Tyr83%3D	SL004153	Macrophage colony-stimulating factor 1 receptor	P07333	CSF1R	69
chr19:48703417	FUT2	chr19:48703160	0.998508	1	rs492602	6.13e-186	0.234	39.439	A	G	synonymous_variant	NP_001091107.1:p.Ala68%3D,NP_000502.4:p.Ala68%3D	SL004337	Fibroblast growth factor 19	O95750	FGF19	69
chr19:48703417	FUT2	chr19:48703417	1	1	rs601338	1.22e-07	-0.044	39.439	G	A	stop_gained	NP_000502.4:p.Trp154Ter,NP_001091107.1:p.Trp154Ter	SL015522	Neuroepithelial cell-transforming gene 1 protein	Q7Z628	NET1	69
chr19:48703417	FUT2	chr19:48703417	1	1	rs601338	1.61e-44	0.114	39.439	G	A	stop_gained	NP_000502.4:p.Trp154Ter,NP_001091107.1:p.Trp154Ter	SL005696	Secretagogin	O76038	SCGN	69
chr19:48703417	FUT2	chr19:48703160	0.998508	1	rs492602	2.46e-43	-0.116	39.439	A	G	synonymous_variant	NP_001091107.1:p.Ala68%3D,NP_000502.4:p.Ala68%3D	SL012736	BPI fold-containing family B member 1	Q8TDL5	BPIFB1	69
chr19:48703417	FUT2	chr19:48703417	1	1	rs601338	6.6e-10	-0.053	39.439	G	A	stop_gained	NP_000502.4:p.Trp154Ter,NP_001091107.1:p.Trp154Ter	SL010387	T-cell immunoglobulin and mucin domain-containing protein 4	Q96H15	TIMD4	69
chr19:48703417	FUT2	chr19:48703417	1	1	rs601338	0	0.554	39.439	G	A	stop_gained	NP_000502.4:p.Trp154Ter,NP_001091107.1:p.Trp154Ter	SL008898	Cadherin-17	Q12864	CDH17	69
chr19:48703417	FUT2	chr19:48703417	1	1	rs601338	5.11e-92	0.169	39.439	G	A	stop_gained	NP_000502.4:p.Trp154Ter,NP_001091107.1:p.Trp154Ter	SL005430	Secreted and transmembrane protein 1	Q8WVN6	SECTM1	69
chr19:48703417	FUT2	chr19:48703160	0.998508	1	rs492602	7.25e-243	0.278	39.439	A	G	synonymous_variant	NP_001091107.1:p.Ala68%3D,NP_000502.4:p.Ala68%3D	SL012438	Lithostathine-1-beta	P48304	REG1B	69
chr19:48703417	FUT2	chr19:48703417	1	1	rs601338	4.28e-13	-0.061	39.439	G	A	stop_gained	NP_000502.4:p.Trp154Ter,NP_001091107.1:p.Trp154Ter	SL018998	MANSC domain-containing protein 1	Q9H8J5	MANSC1	69
chr19:48703417	FUT2	chr19:48703205	0.994898	1	rs681343	1.55e-11	-0.044	39.54	C	T	synonymous_variant	NP_001091107.1:p.Tyr83%3D,NP_000502.4:p.Tyr83%3D	SL007021	Lymphocyte antigen 75	O60449	LY75	69
chr19:48703417	FUT2	chr19:48703205	0.994898	1	rs681343	3.6e-14	-0.064	39.54	C	T	synonymous_variant	NP_001091107.1:p.Tyr83%3D,NP_000502.4:p.Tyr83%3D	SL004554	Complement receptor type 1	P17927	CR1	69
chr19:5840608	FUT6	chr19:5840608	1	1	rs708686	3.01e-19	0.087	23.081	T	C	upstream_gene_variant	.,.	SL004857	Desmoglein-2	Q14126	DSG2	11
chr19:5840608	FUT6	chr19:5840608	1	1	rs708686	1.27e-21	0.093	23.081	T	C	upstream_gene_variant	.,.	SL012438	Lithostathine-1-beta	P48304	REG1B	11
chr19:5840608	FUT6	chr19:5840608	1	1	rs708686	6.34e-35	0.118	23.081	T	C	upstream_gene_variant	.,.	SL012769	Protein FAM3D	Q96BQ1	FAM3D	11
chr19:5840608	FUT6	chr19:5840608	1	1	rs708686	9.12e-23	0.092	23.081	T	C	upstream_gene_variant	.,.	SL004337	Fibroblast growth factor 19	O95750	FGF19	11
chr19:5840608	FUT6	chr19:5840608	1	1	rs708686	4.19e-31	0.113	23.081	T	C	upstream_gene_variant	.,.	SL005357	Lithostathine-1-alpha	P05451	REG1A	11
chr19:5840608	FUT6	chr19:5840608	1	1	rs708686	4.22e-10	0.061	23.081	T	C	upstream_gene_variant	.,.	SL005797	Polymeric immunoglobulin receptor	P01833	PIGR	11
chr19:5840608	FUT6	chr19:5840608	1	1	rs708686	1.31e-15	0.078	23.081	T	C	upstream_gene_variant	.,.	SL004645	Kunitz-type protease inhibitor 1	O43278	SPINT1	11
chr19:5840608	FUT6	chr19:5840608	1	1	rs708686	1.25e-45	0.142	23.081	T	C	upstream_gene_variant	.,.	SL007306	Protein FAM3B	P58499	FAM3B	11
chr19:5840608	FUT6	chr19:5840608	1	1	rs708686	7.58e-43	0.137	23.081	T	C	upstream_gene_variant	.,.	SL011069	Serine protease 27	Q9BQR3	PRSS27	11
chr19:5840608	FUT6	chr19:5840608	1	1	rs708686	8.66e-46	0.139	23.081	T	C	upstream_gene_variant	.,.	SL008898	Cadherin-17	Q12864	CDH17	11
chr19:5840608	FUT6	chr19:5840608	1	1	rs708686	2.75e-34	0.118	23.081	T	C	upstream_gene_variant	.,.	SL007306	Protein FAM3B	P58499	FAM3B	11
chr2:215435759	FN1	chr2:215435759	1	1	rs1250259	7.84e-22	-0.084	32.67	T	A	missense_variant	NP_001293061.1:p.Gln15Leu,NP_001293059.1:p.Gln15Leu,NP_002017.1:p.Gln15Leu,NP_997641.1:p.Gln15Leu,NP_001293058.1:p.Gln15Leu,NP_997647.1:p.Gln15Leu,NP_997639.1:p.Gln15Leu,NP_473375.2:p.Gln15Leu,NP_001293060.1:p.Gln15Leu,NP_997643.1:p.Gln15Leu	SL020764	Syndecan-3	O75056	SDC3	8
chr2:215435759	FN1	chr2:215435462	0.999917	1	rs1250258	9.94e-71	-0.116	32.665	C	T	intron_variant	NM_001306130.1:c.148+193G>A,NM_212476.2:c.148+193G>A,NM_001306129.1:c.148+193G>A,NM_002026.3:c.148+193G>A,NM_212478.2:c.148+193G>A,NM_212482.2:c.148+193G>A,NM_054034.2:c.148+193G>A,NM_001306132.1:c.148+193G>A,NM_212474.2:c.148+193G>A,NM_001306131.1:c.148+193G>A	SL018289	NADH dehydrogenase [ubiquinone] iron-sulfur protein 4, mitochondrial	O43181	NDUFS4	8
chr2:215435759	FN1	chr2:215435462	0.999917	1	rs1250258	4.34e-15	0.068	32.665	C	T	intron_variant	NM_001306130.1:c.148+193G>A,NM_212476.2:c.148+193G>A,NM_001306129.1:c.148+193G>A,NM_002026.3:c.148+193G>A,NM_212478.2:c.148+193G>A,NM_212482.2:c.148+193G>A,NM_054034.2:c.148+193G>A,NM_001306132.1:c.148+193G>A,NM_212474.2:c.148+193G>A,NM_001306131.1:c.148+193G>A	SL001743	Monocyte differentiation antigen CD14, soluble	P08571	CD14	8
chr2:215435759	FN1	chr2:215435759	1	1	rs1250259	7.87e-66	-0.146	32.67	T	A	missense_variant	NP_001293061.1:p.Gln15Leu,NP_001293059.1:p.Gln15Leu,NP_002017.1:p.Gln15Leu,NP_997641.1:p.Gln15Leu,NP_001293058.1:p.Gln15Leu,NP_997647.1:p.Gln15Leu,NP_997639.1:p.Gln15Leu,NP_473375.2:p.Gln15Leu,NP_001293060.1:p.Gln15Leu,NP_997643.1:p.Gln15Leu	SL021354	ADP-ribosylation factor-like protein 15	Q9NXU5	ARL15	8
chr2:215435759	FN1	chr2:215435462	0.999917	1	rs1250258	5.55e-107	-0.186	32.665	C	T	intron_variant	NM_001306130.1:c.148+193G>A,NM_212476.2:c.148+193G>A,NM_001306129.1:c.148+193G>A,NM_002026.3:c.148+193G>A,NM_212478.2:c.148+193G>A,NM_212482.2:c.148+193G>A,NM_054034.2:c.148+193G>A,NM_001306132.1:c.148+193G>A,NM_212474.2:c.148+193G>A,NM_001306131.1:c.148+193G>A	SL006194	Nephronectin	Q6UXI9	NPNT	8
chr2:215435759	FN1	chr2:215438330	0.985762	1	rs3910516	4.6e-32	0.102	32.507	A	G	upstream_gene_variant	.,.,.,.,.,.,.,.,.,.	SL013015	Creatine kinase U-type, mitochondrial	P12532	CKMT1A	8
chr2:215435759	FN1	chr2:215435462	0.999917	1	rs1250258	1.27e-32	-0.1	32.665	C	T	intron_variant	NM_001306130.1:c.148+193G>A,NM_212476.2:c.148+193G>A,NM_001306129.1:c.148+193G>A,NM_002026.3:c.148+193G>A,NM_212478.2:c.148+193G>A,NM_212482.2:c.148+193G>A,NM_054034.2:c.148+193G>A,NM_001306132.1:c.148+193G>A,NM_212474.2:c.148+193G>A,NM_001306131.1:c.148+193G>A	SL019518	Muscle, skeletal receptor tyrosine-protein kinase	O15146	MUSK	8
chr2:215435759	FN1	chr2:215435759	1	1	rs1250259	1.52e-25	-0.09	32.67	T	A	missense_variant	NP_001293061.1:p.Gln15Leu,NP_001293059.1:p.Gln15Leu,NP_002017.1:p.Gln15Leu,NP_997641.1:p.Gln15Leu,NP_001293058.1:p.Gln15Leu,NP_997647.1:p.Gln15Leu,NP_997639.1:p.Gln15Leu,NP_473375.2:p.Gln15Leu,NP_001293060.1:p.Gln15Leu,NP_997643.1:p.Gln15Leu	SL015513	Translocon-associated protein subunit alpha	P43307	SSR1	8
chr2:27508073	GCKR	chr2:27508073	1	1	rs1260326	2e-12	-0.061	34.132	T	C	missense_variant	NP_001477.2:p.Leu446Pro	SL005703	Neurogenic locus notch homolog protein 1	P46531	NOTCH1	184
chr2:27508073	GCKR	chr2:27508073	1	1	rs1260326	8.69e-10	-0.054	34.132	T	C	missense_variant	NP_001477.2:p.Leu446Pro	SL007418	P-selectin glycoprotein ligand 1	Q14242	SELPLG	184
chr2:27508073	GCKR	chr2:27508073	1	1	rs1260326	2.34e-09	0.05	34.132	T	C	missense_variant	NP_001477.2:p.Leu446Pro	SL019518	Muscle, skeletal receptor tyrosine-protein kinase	O15146	MUSK	184
chr2:27508073	GCKR	chr2:27508073	1	1	rs1260326	1.15e-17	-0.076	34.132	T	C	missense_variant	NP_001477.2:p.Leu446Pro	SL008302	Tubulointerstitial nephritis antigen-like	Q9GZM7	TINAGL1	184
chr2:27508073	GCKR	chr2:27526125	0.904572	1	rs11336847,rs397872078	4.62e-18	0.077	33.624	AT	A	downstream_gene_variant	.	SL019515	Tumor protein p53-inducible protein 11	O14683	TP53I11	184
chr2:27508073	GCKR	chr2:27519736	0.927194	1	rs780093	2.44e-25	0.093	34.157	T	C	intron_variant	NM_001486.3:c.1572+799T>C	SL012434	Protein Wnt-5a	P41221	WNT5A	184
chr2:27508073	GCKR	chr2:27508073	1	1	rs1260326	2.47e-13	-0.062	34.132	T	C	missense_variant	NP_001477.2:p.Leu446Pro	SL020161	Heparan-sulfate 6-O-sulfotransferase 2	Q96MM7	HS6ST2	184
chr2:27508073	GCKR	chr2:27508073	1	1	rs1260326	1.16e-09	0.051	34.132	T	C	missense_variant	NP_001477.2:p.Leu446Pro	SL004337	Fibroblast growth factor 19	O95750	FGF19	184
chr2:27508073	GCKR	chr2:27508073	1	1	rs1260326	4.46e-33	0.103	34.132	T	C	missense_variant	NP_001477.2:p.Leu446Pro	SL001932	Inhibin beta A chain	P08476	INHBA	184
chr2:27508073	GCKR	chr2:27526125	0.904572	1	rs11336847,rs397872078	1.97e-09	0.052	33.624	AT	A	downstream_gene_variant	.	SL020277	Adenylosuccinate synthetase isozyme 1	Q8N142	ADSSL1	184
chr2:27508073	GCKR	chr2:27526125	0.904572	1	rs11336847,rs397872078	2.09e-16	0.07	33.624	AT	A	downstream_gene_variant	.	SL014942	UDP-glucose 4-epimerase	Q14376	GALE	184
chr2:27508073	GCKR	chr2:27508073	1	1	rs1260326	3.51e-09	-0.051	34.132	T	C	missense_variant	NP_001477.2:p.Leu446Pro	SL007274	Ephrin-B2	P52799	EFNB2	184
chr2:27508073	GCKR	chr2:27508073	1	1	rs1260326	2.28e-15	0.068	34.132	T	C	missense_variant	NP_001477.2:p.Leu446Pro	SL005434	Carbohydrate sulfotransferase 9	Q7L1S5	CHST9	184
chr2:27508073	GCKR	chr2:27508073	1	1	rs1260326	2.01e-08	-0.049	34.132	T	C	missense_variant	NP_001477.2:p.Leu446Pro	SL012766	Vesicular, overexpressed in cancer, prosurvival protein 1	Q96AW1	VOPP1	184
chr2:27508073	GCKR	chr2:27518370	0.937942	1	rs780094	5.05e-12	-0.061	33.917	T	C	intron_variant	NM_001486.3:c.1423-418T>C	SL008810	Neuronal growth regulator 1	Q7Z3B1	NEGR1	184
chr2:27508073	GCKR	chr2:27508073	1	1	rs1260326	9.68e-15	-0.069	34.132	T	C	missense_variant	NP_001477.2:p.Leu446Pro	SL003764	Neural cell adhesion molecule 1, 120 kDa isoform	P13591	NCAM1	184
chr2:27508073	GCKR	chr2:27508073	1	1	rs1260326	2.92e-18	-0.077	34.132	T	C	missense_variant	NP_001477.2:p.Leu446Pro	SL004160	BDNF/NT-3 growth factors receptor	Q16620	NTRK2	184
chr2:27508073	GCKR	chr2:27508073	1	1	rs1260326	1.23e-25	0.091	34.132	T	C	missense_variant	NP_001477.2:p.Leu446Pro	SL000357	Coagulation factor IX	P00740	F9	184
chr2:27508073	GCKR	chr2:27519736	0.927194	1	rs780093	6.57e-14	0.065	34.157	T	C	intron_variant	NM_001486.3:c.1572+799T>C	SL000360	Coagulation Factor X	P00742	F10	184
chr2:27508073	GCKR	chr2:27508073	1	1	rs1260326	1.54e-13	-0.064	34.132	T	C	missense_variant	NP_001477.2:p.Leu446Pro	SL005102	Sex hormone-binding globulin	P04278	SHBG	184
chr2:27508073	GCKR	chr2:27508073	1	1	rs1260326	2.82e-10	-0.054	34.132	T	C	missense_variant	NP_001477.2:p.Leu446Pro	SL004782	Tumor necrosis factor-inducible gene 6 protein	P98066	TNFAIP6	184
chr2:27508073	GCKR	chr2:27508073	1	1	rs1260326	3.6e-13	0.063	34.132	T	C	missense_variant	NP_001477.2:p.Leu446Pro	SL003260	Prostasin	Q16651	PRSS8	184
chr2:27508073	GCKR	chr2:27508073	1	1	rs1260326	1.36e-09	-0.054	34.132	T	C	missense_variant	NP_001477.2:p.Leu446Pro	SL005209	Neurogenic locus notch homolog protein 3	Q9UM47	NOTCH3	184
chr2:27508073	GCKR	chr2:27508073	1	1	rs1260326	1.04e-14	-0.067	34.132	T	C	missense_variant	NP_001477.2:p.Leu446Pro	SL008728	Neurexin-3-beta	Q9HDB5	NRXN3	184
chr2:27508073	GCKR	chr2:27508073	1	1	rs1260326	2.97e-08	-0.049	34.132	T	C	missense_variant	NP_001477.2:p.Leu446Pro	SL007680	Roundabout homolog 2	Q9HCK4	ROBO2	184
chr2:27508073	GCKR	chr2:27508073	1	1	rs1260326	1.12e-10	-0.056	34.132	T	C	missense_variant	NP_001477.2:p.Leu446Pro	SL007696	Complement component C1q receptor	Q9NPY3	CD93	184
chr2:27508073	GCKR	chr2:27508073	1	1	rs1260326	2.61e-39	0.088	34.132	T	C	missense_variant	NP_001477.2:p.Leu446Pro	SL003184	Leptin receptor	P48357	LEPR	184
chr2:27508073	GCKR	chr2:27508073	1	1	rs1260326	2.87e-12	-0.061	34.132	T	C	missense_variant	NP_001477.2:p.Leu446Pro	SL004871	Tumor necrosis factor receptor superfamily member 21	O75509	TNFRSF21	184
chr2:27508073	GCKR	chr2:27508073	1	1	rs1260326	3.66e-09	0.051	34.132	T	C	missense_variant	NP_001477.2:p.Leu446Pro	SL002086	Ficolin-3	O75636	FCN3	184
chr2:27508073	GCKR	chr2:27526125	0.904572	1	rs11336847,rs397872078	2.03e-11	-0.058	33.624	AT	A	downstream_gene_variant	.	SL014110	Scavenger receptor class A member 5	Q6ZMJ2	SCARA5	184
chr2:27508073	GCKR	chr2:27526125	0.904572	1	rs11336847,rs397872078	1.65e-11	0.058	33.624	AT	A	downstream_gene_variant	.	SL004747	Apolipoprotein M	O95445	APOM	184
chr2:27508073	GCKR	chr2:27508073	1	1	rs1260326	1.43e-10	-0.058	34.132	T	C	missense_variant	NP_001477.2:p.Leu446Pro	SL017989	Matrix-remodeling-associated protein 8	Q9BRK3	MXRA8	184
chr2:27508073	GCKR	chr2:27508073	1	1	rs1260326	1.86e-08	-0.048	34.132	T	C	missense_variant	NP_001477.2:p.Leu446Pro	SL018597	Beta-1,4-galactosyltransferase 6	Q9UBX8	B4GALT6	184
chr2:27508073	GCKR	chr2:27508073	1	1	rs1260326	1.94e-29	-0.099	34.132	T	C	missense_variant	NP_001477.2:p.Leu446Pro	SL009074	Neurotrimin	Q9P121	NTM	184
chr2:27508073	GCKR	chr2:27508073	1	1	rs1260326	5.7e-09	0.049	34.132	T	C	missense_variant	NP_001477.2:p.Leu446Pro	SL011312	Thrombospondin type-1 domain-containing protein 7A	Q9UPZ6	THSD7A	184
chr2:27508073	GCKR	chr2:27508073	1	1	rs1260326	8.72e-09	0.048	34.132	T	C	missense_variant	NP_001477.2:p.Leu446Pro	SL017261	Leukocyte cell-derived chemotaxin-2	O14960	LECT2	184
chr2:27508073	GCKR	chr2:27508073	1	1	rs1260326	2.44e-09	-0.051	34.132	T	C	missense_variant	NP_001477.2:p.Leu446Pro	SL004806	Cell adhesion molecule 2	Q8N3J6	CADM2	184
chr2:27508073	GCKR	chr2:27508073	1	1	rs1260326	3.44e-14	-0.065	34.132	T	C	missense_variant	NP_001477.2:p.Leu446Pro	SL018357	SLIT and NTRK-like protein 6	Q9H5Y7	SLITRK6	184
chr2:27508073	GCKR	chr2:27508073	1	1	rs1260326	6.88e-12	0.06	34.132	T	C	missense_variant	NP_001477.2:p.Leu446Pro	SL010950	DCN1-like protein 1	Q96GG9	DCUN1D1	184
chr2:27508073	GCKR	chr2:27508073	1	1	rs1260326	2.67e-08	-0.049	34.132	T	C	missense_variant	NP_001477.2:p.Leu446Pro	SL008544	Secreted frizzled-related protein 4	Q6FHJ7	SFRP4	184
chr2:27508073	GCKR	chr2:27519736	0.927194	1	rs780093	5.01e-12	0.052	34.157	T	C	intron_variant	NM_001486.3:c.1572+799T>C	SL020924	Succinate-semialdehyde dehydrogenase, mitochondrial	P51649	ALDH5A1	184
chr2:27508073	GCKR	chr2:27508073	1	1	rs1260326	5.75e-23	0.086	34.132	T	C	missense_variant	NP_001477.2:p.Leu446Pro	SL008853	Fructose-bisphosphate aldolase B	P05062	ALDOB	184
chr2:27508073	GCKR	chr2:27518370	0.937942	1	rs780094	5.86e-10	-0.054	33.917	T	C	intron_variant	NM_001486.3:c.1423-418T>C	SL009349	Follistatin-related protein 1	Q12841	FSTL1	184
chr2:27508073	GCKR	chr2:27508073	1	1	rs1260326	4.7e-09	0.048	34.132	T	C	missense_variant	NP_001477.2:p.Leu446Pro	SL004467	Protein Z-dependent protease inhibitor	Q9UK55	SERPINA10	184
chr2:27508073	GCKR	chr2:27518370	0.937942	1	rs780094	2.01e-13	-0.063	33.917	T	C	intron_variant	NM_001486.3:c.1423-418T>C	SL008360	Leucine-rich repeat transmembrane protein FLRT2	O43155	FLRT2	184
chr2:27508073	GCKR	chr2:27508073	1	1	rs1260326	3.22e-10	0.054	34.132	T	C	missense_variant	NP_001477.2:p.Leu446Pro	SL005988	Hematological and neurological expressed 1 protein	Q9UK76	HN1	184
chr2:27508073	GCKR	chr2:27508073	1	1	rs1260326	6.29e-09	-0.047	34.132	T	C	missense_variant	NP_001477.2:p.Leu446Pro	SL021669	MAM domain-containing glycosylphosphatidylinositol anchor protein 2	Q7Z553	MDGA2	184
chr2:27508073	GCKR	chr2:27526125	0.904572	1	rs11336847,rs397872078	4.18e-10	0.053	33.624	AT	A	downstream_gene_variant	.	SL015110	Estradiol 17-beta-dehydrogenase 8	Q92506	HSD17B8	184
chr2:27508073	GCKR	chr2:27508073	1	1	rs1260326	1.44e-09	0.053	34.132	T	C	missense_variant	NP_001477.2:p.Leu446Pro	SL021007	Kidney-associated antigen 1	Q9UBP8	KAAG1	184
chr2:27508073	GCKR	chr2:27508073	1	1	rs1260326	6.21e-11	-0.057	34.132	T	C	missense_variant	NP_001477.2:p.Leu446Pro	SL008781	Seizure 6-like protein	Q9BYH1	SEZ6L	184
chr2:27508073	GCKR	chr2:27508073	1	1	rs1260326	1.97e-08	-0.05	34.132	T	C	missense_variant	NP_001477.2:p.Leu446Pro	SL004151	Interleukin-15 receptor subunit alpha	Q13261	IL15RA	184
chr2:27508073	GCKR	chr2:27508073	1	1	rs1260326	1.72e-09	0.052	34.132	T	C	missense_variant	NP_001477.2:p.Leu446Pro	SL014330	Kininostatin	P01042	KNG1	184
chr2:27508073	GCKR	chr2:27508073	1	1	rs1260326	4.06e-21	0.08	34.132	T	C	missense_variant	NP_001477.2:p.Leu446Pro	SL011501	Islet amyloid polypeptide	P10997	IAPP	184
chr2:27508073	GCKR	chr2:27526125	0.904572	1	rs11336847,rs397872078	2.1e-09	0.053	33.624	AT	A	downstream_gene_variant	.	SL002662	Coagulation Factor XI	P03951	F11	184
chr2:27508073	GCKR	chr2:27375230	0.958594	1	rs4665972	3.7e-19	0.076	33.903	T	C	upstream_gene_variant	.,.,.,.,.	SL004840	Apolipoprotein A-V	Q6Q788	APOA5	184
chr2:27508073	GCKR	chr2:27518370	0.937942	1	rs780094	2.48e-10	-0.055	33.917	T	C	intron_variant	NM_001486.3:c.1423-418T>C	SL008959	Netrin receptor UNC5B	Q8IZJ1	UNC5B	184
chr2:27508073	GCKR	chr2:27508073	1	1	rs1260326	5.44e-09	-0.052	34.132	T	C	missense_variant	NP_001477.2:p.Leu446Pro	SL010387	T-cell immunoglobulin and mucin domain-containing protein 4	Q96H15	TIMD4	184
chr2:27508073	GCKR	chr2:27508073	1	1	rs1260326	1.37e-08	-0.045	34.132	T	C	missense_variant	NP_001477.2:p.Leu446Pro	SL008573	Amiloride-sensitive amine oxidase [copper-containing]	P19801	AOC1	184
chr2:27508073	GCKR	chr2:27508073	1	1	rs1260326	9.81e-19	0.075	34.132	T	C	missense_variant	NP_001477.2:p.Leu446Pro	SL006149	Liver carboxylesterase 1	P23141	CES1	184
chr2:27508073	GCKR	chr2:27508073	1	1	rs1260326	7.04e-15	-0.069	34.132	T	C	missense_variant	NP_001477.2:p.Leu446Pro	SL008437	Endosialin	Q9HCU0	CD248	184
chr2:27508073	GCKR	chr2:27375230	0.958594	1	rs4665972	2.96e-09	-0.051	33.903	T	C	upstream_gene_variant	.,.,.,.,.	SL011828	Fibroblast growth factor-binding protein 1	Q14512	FGFBP1	184
chr2:27508073	GCKR	chr2:27508073	1	1	rs1260326	2.9e-18	0.075	34.132	T	C	missense_variant	NP_001477.2:p.Leu446Pro	SL004183	Cadherin-3	P22223	CDH3	184
chr2:27508073	GCKR	chr2:27508073	1	1	rs1260326	4.72e-10	0.054	34.132	T	C	missense_variant	NP_001477.2:p.Leu446Pro	SL000049	Vitamin K-dependent protein S	P07225	PROS1	184
chr2:27508073	GCKR	chr2:27519736	0.927194	1	rs780093	5.43e-10	0.052	34.157	T	C	intron_variant	NM_001486.3:c.1572+799T>C	SL003334	Endothelial monocyte-activating polypeptide 2	Q12904	AIMP1	184
chr2:27508073	GCKR	chr2:27375230	0.958594	1	rs4665972	6.43e-11	0.056	33.903	T	C	upstream_gene_variant	.,.,.,.,.	SL000019	Apolipoprotein A-I	P02647	APOA1	184
chr2:27508073	GCKR	chr2:27375230	0.958594	1	rs4665972	3.02e-19	0.075	33.903	T	C	upstream_gene_variant	.,.,.,.,.	SL000462	Insulin-like growth factor-binding protein 1	P08833	IGFBP1	184
chr2:27508073	GCKR	chr2:27526125	0.904572	1	rs11336847,rs397872078	5.27e-15	0.067	33.624	AT	A	downstream_gene_variant	.	SL000524	Stromelysin-1	P08254	MMP3	184
chr2:27508073	GCKR	chr2:27508073	1	1	rs1260326	8.77e-13	-0.061	34.132	T	C	missense_variant	NP_001477.2:p.Leu446Pro	SL002081	Cadherin-5	P33151	CDH5	184
chr2:27508073	GCKR	chr2:27508073	1	1	rs1260326	3.66e-14	0.066	34.132	T	C	missense_variant	NP_001477.2:p.Leu446Pro	SL005168	Growth hormone receptor	P10912	GHR	184
chr2:27508073	GCKR	chr2:27526125	0.904572	1	rs11336847,rs397872078	2.47e-11	0.057	33.624	AT	A	downstream_gene_variant	.	SL005171	Insulin-like growth factor-binding protein 4	P22692	IGFBP4	184
chr2:27508073	GCKR	chr2:27375230	0.958594	1	rs4665972	6.93e-14	0.063	33.903	T	C	upstream_gene_variant	.,.,.,.,.	SL000048	Vitamin K-dependent protein C	P04070	PROC	184
chr2:27508073	GCKR	chr2:27508073	1	1	rs1260326	1.51e-12	-0.061	34.132	T	C	missense_variant	NP_001477.2:p.Leu446Pro	SL005196	Limbic system-associated membrane protein	Q13449	LSAMP	184
chr2:27508073	GCKR	chr2:27508073	1	1	rs1260326	1.33e-20	-0.069	34.132	T	C	missense_variant	NP_001477.2:p.Leu446Pro	SL004516	Mannose-binding protein C	P11226	MBL2	184
chr2:27508073	GCKR	chr2:27508073	1	1	rs1260326	3.34e-11	-0.059	34.132	T	C	missense_variant	NP_001477.2:p.Leu446Pro	SL008416	C-type mannose receptor 2	Q9UBG0	MRC2	184
chr2:27508073	GCKR	chr2:27508073	1	1	rs1260326	9.13e-12	0.053	34.132	T	C	missense_variant	NP_001477.2:p.Leu446Pro	SL000437	Haptoglobin	P00738	HP	184
chr2:27508073	GCKR	chr2:27508073	1	1	rs1260326	2.33e-17	0.072	34.132	T	C	missense_variant	NP_001477.2:p.Leu446Pro	SL000478	Interleukin-2	P60568	IL2	184
chr2:27508073	GCKR	chr2:27508073	1	1	rs1260326	8.37e-14	0.066	34.132	T	C	missense_variant	NP_001477.2:p.Leu446Pro	SL003324	Coagulation factor Xa	P00742	F10	184
chr2:27508073	GCKR	chr2:27508073	1	1	rs1260326	8.06e-16	0.073	34.132	T	C	missense_variant	NP_001477.2:p.Leu446Pro	SL000358	Coagulation factor VII	P08709	F7	184
chr2:27508073	GCKR	chr2:27508073	1	1	rs1260326	8.27e-09	-0.051	34.132	T	C	missense_variant	NP_001477.2:p.Leu446Pro	SL010450	CD48 antigen	P09326	CD48	184
chr2:27508073	GCKR	chr2:27508073	1	1	rs1260326	1.49e-21	0.083	34.132	T	C	missense_variant	NP_001477.2:p.Leu446Pro	SL004466	Heparin cofactor 2	P05546	SERPIND1	184
chr2:27508073	GCKR	chr2:27508073	1	1	rs1260326	5.74e-12	-0.06	34.132	T	C	missense_variant	NP_001477.2:p.Leu446Pro	SL010468	RGM domain family member B	Q6NW40	RGMB	184
chr2:27508073	GCKR	chr2:27526125	0.904572	1	rs11336847,rs397872078	1.41e-13	0.065	33.624	AT	A	downstream_gene_variant	.	SL005574	Aminoacylase-1	Q03154	ACY1	184
chr2:27508073	GCKR	chr2:27508073	1	1	rs1260326	6.98e-16	0.07	34.132	T	C	missense_variant	NP_001477.2:p.Leu446Pro	SL003994	Bone morphogenetic protein 1	P13497	BMP1	184
chr2:27508073	GCKR	chr2:27526125	0.904572	1	rs11336847,rs397872078	7.96e-20	0.076	33.624	AT	A	downstream_gene_variant	.	SL000271	Angiotensinogen	P01019	AGT	184
chr2:27508073	GCKR	chr2:27508073	1	1	rs1260326	3.99e-13	0.062	34.132	T	C	missense_variant	NP_001477.2:p.Leu446Pro	SL004015	Carboxypeptidase B2	Q96IY4	CPB2	184
chr2:27508073	GCKR	chr2:27508073	1	1	rs1260326	1.54e-15	0.07	34.132	T	C	missense_variant	NP_001477.2:p.Leu446Pro	SL000268	Angiostatin	P00747	PLG	184
chr2:27508073	GCKR	chr2:27526125	0.904572	1	rs11336847,rs397872078	5.4e-11	0.057	33.624	AT	A	downstream_gene_variant	.	SL000414	Complement factor B	P00751	CFB	184
chr2:27508073	GCKR	chr2:27508073	1	1	rs1260326	2.32e-10	-0.056	34.132	T	C	missense_variant	NP_001477.2:p.Leu446Pro	SL002755	Pappalysin-1	Q13219	PAPPA	184
chr2:27508073	GCKR	chr2:27508073	1	1	rs1260326	3.41e-27	0.094	34.132	T	C	missense_variant	NP_001477.2:p.Leu446Pro	SL000545	Plasma kallikrein	P03952	KLKB1	184
chr2:27508073	GCKR	chr2:27508073	1	1	rs1260326	2.16e-15	0.07	34.132	T	C	missense_variant	NP_001477.2:p.Leu446Pro	SL000586	Thrombin	P00734	F2	184
chr2:27508073	GCKR	chr2:27508073	1	1	rs1260326	8.4e-21	0.08	34.132	T	C	missense_variant	NP_001477.2:p.Leu446Pro	SL001938	Inhibin beta A chain	P08476	INHBA	184
chr2:27508073	GCKR	chr2:27508073	1	1	rs1260326	6.63e-12	-0.061	34.132	T	C	missense_variant	NP_001477.2:p.Leu446Pro	SL004154	Neural cell adhesion molecule L1	P32004	L1CAM	184
chr2:27508073	GCKR	chr2:27508073	1	1	rs1260326	4.74e-24	-0.088	34.132	T	C	missense_variant	NP_001477.2:p.Leu446Pro	SL013490	Brother of CDO	Q9BWV1	BOC	184
chr2:27508073	GCKR	chr2:27508073	1	1	rs1260326	4.23e-09	0.051	34.132	T	C	missense_variant	NP_001477.2:p.Leu446Pro	SL000051	C-reactive protein	P02741	CRP	184
chr2:27508073	GCKR	chr2:27508073	1	1	rs1260326	2.89e-09	0.037	34.132	T	C	missense_variant	NP_001477.2:p.Leu446Pro	SL005202	Hepatocyte growth factor-like protein	P26927	MST1	184
chr2:27508073	GCKR	chr2:27508073	1	1	rs1260326	1.43e-13	0.064	34.132	T	C	missense_variant	NP_001477.2:p.Leu446Pro	SL006523	Lactadherin	Q08431	MFGE8	184
chr2:27508073	GCKR	chr2:27508073	1	1	rs1260326	1.44e-11	0.058	34.132	T	C	missense_variant	NP_001477.2:p.Leu446Pro	SL015348	Alpha-1,3-mannosyl-glycoprotein 4-beta-N-acetylglucosaminyltransferase B	Q9UQ53	MGAT4B	184
chr2:27508073	GCKR	chr2:27508073	1	1	rs1260326	1.27e-10	0.055	34.132	T	C	missense_variant	NP_001477.2:p.Leu446Pro	SL007096	Fructose-1,6-bisphosphatase 1	P09467	FBP1	184
chr2:27508073	GCKR	chr2:27508073	1	1	rs1260326	7.73e-17	0.072	34.132	T	C	missense_variant	NP_001477.2:p.Leu446Pro	SL005403	Vesicular integral-membrane protein VIP36	Q12907	LMAN2	184
chr2:27508073	GCKR	chr2:27508073	1	1	rs1260326	1.24e-16	0.071	34.132	T	C	missense_variant	NP_001477.2:p.Leu446Pro	SL008367	Protocadherin gamma-C3	Q9UN70	PCDHGC3	184
chr2:27508073	GCKR	chr2:27508073	1	1	rs1260326	5.05e-12	-0.059	34.132	T	C	missense_variant	NP_001477.2:p.Leu446Pro	SL008988	Transmembrane protein 132A	Q24JP5	TMEM132A	184
chr2:27508073	GCKR	chr2:27508073	1	1	rs1260326	8.98e-12	0.054	34.132	T	C	missense_variant	NP_001477.2:p.Leu446Pro	SL018283	Haptoglobin	P00738	HP	184
chr2:27508073	GCKR	chr2:27508073	1	1	rs1260326	3.76e-13	0.065	34.132	T	C	missense_variant	NP_001477.2:p.Leu446Pro	SL010876	Glycolipid transfer protein domain-containing protein 2	A6NH11	GLTPD2	184
chr2:27508073	GCKR	chr2:27508073	1	1	rs1260326	1.73e-09	0.051	34.132	T	C	missense_variant	NP_001477.2:p.Leu446Pro	SL001814	Cholinesterase	P06276	BCHE	184
chr2:27508073	GCKR	chr2:27508073	1	1	rs1260326	3.8e-08	-0.048	34.132	T	C	missense_variant	NP_001477.2:p.Leu446Pro	SL004845	Ephrin type-B receptor 4	P54760	EPHB4	184
chr2:27508073	GCKR	chr2:27508073	1	1	rs1260326	5.81e-09	-0.049	34.132	T	C	missense_variant	NP_001477.2:p.Leu446Pro	SL008760	SLIT and NTRK-like protein 1	Q96PX8	SLITRK1	184
chr2:27508073	GCKR	chr2:27508073	1	1	rs1260326	2.09e-26	0.093	34.132	T	C	missense_variant	NP_001477.2:p.Leu446Pro	SL004400	Coagulation factor IXab	P00740	F9	184
chr2:27508073	GCKR	chr2:27375230	0.958594	1	rs4665972	7.3e-13	-0.062	33.903	T	C	upstream_gene_variant	.,.,.,.,.	SL009334	Folate receptor beta	P14207	FOLR2	184
chr2:27508073	GCKR	chr2:27526125	0.904572	1	rs11336847,rs397872078	1.93e-14	0.067	33.624	AT	A	downstream_gene_variant	.	SL000044	Keratin, type I cytoskeletal 19	P08727	KRT19	184
chr2:27508073	GCKR	chr2:27519736	0.927194	1	rs780093	6e-10	-0.053	34.157	T	C	intron_variant	NM_001486.3:c.1572+799T>C	SL005491	Opioid-binding protein/cell adhesion molecule	Q14982	OPCML	184
chr2:27508073	GCKR	chr2:27508073	1	1	rs1260326	4.01e-09	-0.052	34.132	T	C	missense_variant	NP_001477.2:p.Leu446Pro	SL000658	Growth arrest-specific protein 1	P54826	GAS1	184
chr2:27508073	GCKR	chr2:27508073	1	1	rs1260326	3.12e-08	-0.049	34.132	T	C	missense_variant	NP_001477.2:p.Leu446Pro	SL010467	Repulsive guidance molecule A	Q96B86	RGMA	184
chr2:27508073	GCKR	chr2:27508073	1	1	rs1260326	3.94e-11	-0.058	34.132	T	C	missense_variant	NP_001477.2:p.Leu446Pro	SL003060	Fibroblast growth factor receptor 1	P11362	FGFR1	184
chr2:27508073	GCKR	chr2:27508073	1	1	rs1260326	1.36e-16	-0.072	34.132	T	C	missense_variant	NP_001477.2:p.Leu446Pro	SL006397	Neuropilin-1	O14786	NRP1	184
chr2:27508073	GCKR	chr2:27375230	0.958594	1	rs4665972	1.15e-21	0.078	33.903	T	C	upstream_gene_variant	.,.,.,.,.	SL012486	Fibrinogen-like protein 1	Q08830	FGL1	184
chr2:27508073	GCKR	chr2:27508073	1	1	rs1260326	6.54e-15	-0.068	34.132	T	C	missense_variant	NP_001477.2:p.Leu446Pro	SL006589	Vasorin	Q6EMK4	VASN	184
chr2:27508073	GCKR	chr2:27508073	1	1	rs1260326	5.86e-34	0.105	34.132	T	C	missense_variant	NP_001477.2:p.Leu446Pro	SL007589	Liver-expressed antimicrobial peptide 2	Q969E1	LEAP2	184
chr2:27508073	GCKR	chr2:27508073	1	1	rs1260326	3.73e-11	-0.059	34.132	T	C	missense_variant	NP_001477.2:p.Leu446Pro	SL003542	Histone-lysine N-methyltransferase EHMT2	Q96KQ7	EHMT2	184
chr2:27508073	GCKR	chr2:27508073	1	1	rs1260326	1.42e-20	-0.082	34.132	T	C	missense_variant	NP_001477.2:p.Leu446Pro	SL006532	Receptor-type tyrosine-protein phosphatase S	Q13332	PTPRS	184
chr2:27508073	GCKR	chr2:27508073	1	1	rs1260326	1.37e-12	0.061	34.132	T	C	missense_variant	NP_001477.2:p.Leu446Pro	SL012391	Neurexophilin-3	O95157	NXPH3	184
chr2:27508073	GCKR	chr2:27508073	1	1	rs1260326	5.1e-15	0.068	34.132	T	C	missense_variant	NP_001477.2:p.Leu446Pro	SL017390	Inactive gamma-glutamyltranspeptidase 2	P36268	GGT2	184
chr2:27508073	GCKR	chr2:27526125	0.904572	1	rs11336847,rs397872078	3.67e-17	0.076	33.624	AT	A	downstream_gene_variant	.	SL017444	Protein CEI	Q86SI9	C5orf38	184
chr2:27508073	GCKR	chr2:27508073	1	1	rs1260326	3.87e-10	0.055	34.132	T	C	missense_variant	NP_001477.2:p.Leu446Pro	SL007288	Inhibin beta C chain	P55103	INHBC	184
chr2:27508073	GCKR	chr2:27508073	1	1	rs1260326	2.71e-19	0.079	34.132	T	C	missense_variant	NP_001477.2:p.Leu446Pro	SL008961	Out at first protein homolog	Q86UD1	OAF	184
chr2:27508073	GCKR	chr2:27519736	0.927194	1	rs780093	1.93e-14	0.067	34.157	T	C	intron_variant	NM_001486.3:c.1572+799T>C	SL017429	Carboxypeptidase N subunit 2	P22792	CPN2	184
chr2:27508073	GCKR	chr2:27508073	1	1	rs1260326	1.69e-15	0.069	34.132	T	C	missense_variant	NP_001477.2:p.Leu446Pro	SL012782	Pseudokinase FAM20A	Q96MK3	FAM20A	184
chr2:27508073	GCKR	chr2:27508073	1	1	rs1260326	1.97e-11	0.058	34.132	T	C	missense_variant	NP_001477.2:p.Leu446Pro	SL017431	Uncharacterized protein C14orf93	Q9H972	C14orf93	184
chr2:27508073	GCKR	chr2:27508073	1	1	rs1260326	2.06e-44	0.121	34.132	T	C	missense_variant	NP_001477.2:p.Leu446Pro	SL003020	Apolipoprotein C-III	P02656	APOC3	184
chr2:27508073	GCKR	chr2:27508073	1	1	rs1260326	3.61e-13	-0.064	34.132	T	C	missense_variant	NP_001477.2:p.Leu446Pro	SL004461	Fibulin-1	P23142	FBLN1	184
chr2:27508073	GCKR	chr2:27508073	1	1	rs1260326	3.36e-08	-0.048	34.132	T	C	missense_variant	NP_001477.2:p.Leu446Pro	SL017460	IgLON family member 5	A6NGN9	IGLON5	184
chr2:27508073	GCKR	chr2:27508073	1	1	rs1260326	2.48e-09	0.05	34.132	T	C	missense_variant	NP_001477.2:p.Leu446Pro	SL012472	Prolactin-releasing peptide	P81277	PRLH	184
chr2:27508073	GCKR	chr2:27508073	1	1	rs1260326	9.45e-10	-0.048	34.132	T	C	missense_variant	NP_001477.2:p.Leu446Pro	SL012863	Ectonucleotide pyrophosphatase/phosphodiesterase family member 5	Q9UJA9	ENPP5	184
chr2:27508073	GCKR	chr2:27508073	1	1	rs1260326	1.51e-42	0.118	34.132	T	C	missense_variant	NP_001477.2:p.Leu446Pro	SL004532	Beta-defensin 1	P60022	DEFB1	184
chr2:27508073	GCKR	chr2:27508073	1	1	rs1260326	1.9e-16	0.072	34.132	T	C	missense_variant	NP_001477.2:p.Leu446Pro	SL017990	Transmembrane protein C1orf162	Q8NEQ5	C1orf162	184
chr2:27508073	GCKR	chr2:27508073	1	1	rs1260326	1.42e-10	-0.056	34.132	T	C	missense_variant	NP_001477.2:p.Leu446Pro	SL008810	Neuronal growth regulator 1	Q7Z3B1	NEGR1	184
chr2:27508073	GCKR	chr2:27508073	1	1	rs1260326	1.21e-08	0.049	34.132	T	C	missense_variant	NP_001477.2:p.Leu446Pro	SL002791	Semenogelin-1	P04279	SEMG1	184
chr2:27508073	GCKR	chr2:27526125	0.904572	1	rs11336847,rs397872078	7.05e-16	0.07	33.624	AT	A	downstream_gene_variant	.	SL000276	Apolipoprotein E	P02649	APOE	184
chr2:27508073	GCKR	chr2:27375230	0.958594	1	rs4665972	8.21e-17	0.072	33.903	T	C	upstream_gene_variant	.,.,.,.,.	SL000573	Serum amyloid P-component	P02743	APCS	184
chr2:27508073	GCKR	chr2:27375230	0.958594	1	rs4665972	4.71e-14	0.065	33.903	T	C	upstream_gene_variant	.,.,.,.,.	SL003328	Complement factor I	P05156	CFI	184
chr2:27508073	GCKR	chr2:27508073	1	1	rs1260326	1.33e-16	-0.072	34.132	T	C	missense_variant	NP_001477.2:p.Leu446Pro	SL006114	Inactive tyrosine-protein kinase transmembrane receptor ROR1	Q01973	ROR1	184
chr2:27508073	GCKR	chr2:27508073	1	1	rs1260326	8.05e-13	-0.061	34.132	T	C	missense_variant	NP_001477.2:p.Leu446Pro	SL004141	Ephrin-A5	P52803	EFNA5	184
chr2:27508073	GCKR	chr2:27508073	1	1	rs1260326	1.37e-27	0.094	34.132	T	C	missense_variant	NP_001477.2:p.Leu446Pro	SL002519	Receptor tyrosine-protein kinase erbB-3	P21860	ERBB3	184
chr2:27508073	GCKR	chr2:27508073	1	1	rs1260326	1.25e-28	0.096	34.132	T	C	missense_variant	NP_001477.2:p.Leu446Pro	SL005720	Alpha-1B-glycoprotein	P04217	A1BG	184
chr2:27508073	GCKR	chr2:27508073	1	1	rs1260326	2.86e-18	0.077	34.132	T	C	missense_variant	NP_001477.2:p.Leu446Pro	SL007523	Signal peptide, CUB and EGF-like domain-containing protein 1	Q8IWY4	SCUBE1	184
chr2:27508073	GCKR	chr2:27508073	1	1	rs1260326	1.96e-10	0.052	34.132	T	C	missense_variant	NP_001477.2:p.Leu446Pro	SL004710	Inter-alpha-trypsin inhibitor heavy chain H1	P19827	ITIH1	184
chr2:27508073	GCKR	chr2:27508073	1	1	rs1260326	7.95e-09	-0.049	34.132	T	C	missense_variant	NP_001477.2:p.Leu446Pro	SL012750	Secretogranin-3	Q8WXD2	SCG3	184
chr2:27508073	GCKR	chr2:27508073	1	1	rs1260326	1.8e-12	-0.063	34.132	T	C	missense_variant	NP_001477.2:p.Leu446Pro	SL011048	Anthrax toxin receptor 2	P58335	ANTXR2	184
chr2:27508073	GCKR	chr2:27508073	1	1	rs1260326	6.45e-10	0.053	34.132	T	C	missense_variant	NP_001477.2:p.Leu446Pro	SL015513	Translocon-associated protein subunit alpha	P43307	SSR1	184
chr2:27508073	GCKR	chr2:27508073	1	1	rs1260326	2.69e-28	0.095	34.132	T	C	missense_variant	NP_001477.2:p.Leu446Pro	SL012580	Palmitoleoyl-protein carboxylesterase NOTUM	Q6P988	NOTUM	184
chr2:27508073	GCKR	chr2:27508073	1	1	rs1260326	3.89e-16	0.071	34.132	T	C	missense_variant	NP_001477.2:p.Leu446Pro	SL018490	Sialic acid-binding Ig-like lectin 12	Q96PQ1	SIGLEC12	184
chr2:27508073	GCKR	chr2:27526125	0.904572	1	rs11336847,rs397872078	2.75e-10	0.055	33.624	AT	A	downstream_gene_variant	.	SL000566	Retinol-binding protein 4	P02753	RBP4	184
chr2:27508073	GCKR	chr2:27526125	0.904572	1	rs11336847,rs397872078	3.87e-09	0.051	33.624	AT	A	downstream_gene_variant	.	SL000303	Biotinidase	P43251	BTD	184
chr2:27508073	GCKR	chr2:27508073	1	1	rs1260326	2.22e-11	-0.058	34.132	T	C	missense_variant	NP_001477.2:p.Leu446Pro	SL013797	Ephrin type-A receptor 4	P54764	EPHA4	184
chr2:27508073	GCKR	chr2:27508073	1	1	rs1260326	8.61e-11	-0.056	34.132	T	C	missense_variant	NP_001477.2:p.Leu446Pro	SL005231	Netrin receptor UNC5D	Q6UXZ4	UNC5D	184
chr2:27508073	GCKR	chr2:27508073	1	1	rs1260326	1.21e-15	-0.069	34.132	T	C	missense_variant	NP_001477.2:p.Leu446Pro	SL020462	Neurexin-3	Q9Y4C0	NRXN3	184
chr2:27508073	GCKR	chr2:27508073	1	1	rs1260326	1.26e-09	-0.053	34.132	T	C	missense_variant	NP_001477.2:p.Leu446Pro	SL019112	Immunoglobulin superfamily member 3	O75054	IGSF3	184
chr2:27508073	GCKR	chr2:27518370	0.937942	1	rs780094	1.37e-11	-0.059	33.917	T	C	intron_variant	NM_001486.3:c.1423-418T>C	SL008968	Delta and Notch-like epidermal growth factor-related receptor	Q8NFT8	DNER	184
chr2:27508073	GCKR	chr2:27375230	0.958594	1	rs4665972	6.62e-15	0.068	33.903	T	C	upstream_gene_variant	.,.,.,.,.	SL006615	Serpin A11	Q86U17	SERPINA11	184
chr2:27508073	GCKR	chr2:27508073	1	1	rs1260326	4.17e-12	-0.06	34.132	T	C	missense_variant	NP_001477.2:p.Leu446Pro	SL011810	Plexin-A1	Q9UIW2	PLXNA1	184
chr2:27508073	GCKR	chr2:27526125	0.904572	1	rs11336847,rs397872078	1.23e-22	0.087	33.624	AT	A	downstream_gene_variant	.	SL018887	Quinone oxidoreductase-like protein 1	O95825	CRYZL1	184
chr2:27508073	GCKR	chr2:27508073	1	1	rs1260326	3.47e-35	0.106	34.132	T	C	missense_variant	NP_001477.2:p.Leu446Pro	SL008381	Cathepsin F	Q9UBX1	CTSF	184
chr2:27508073	GCKR	chr2:27508073	1	1	rs1260326	7.36e-17	-0.073	34.132	T	C	missense_variant	NP_001477.2:p.Leu446Pro	SL009948	Plexin-B2	O15031	PLXNB2	184
chr2:27508073	GCKR	chr2:27508073	1	1	rs1260326	4.81e-09	-0.051	34.132	T	C	missense_variant	NP_001477.2:p.Leu446Pro	SL008499	Receptor-type tyrosine-protein phosphatase delta	P23468	PTPRD	184
chr2:27508073	GCKR	chr2:27508073	1	1	rs1260326	7.9e-10	-0.053	34.132	T	C	missense_variant	NP_001477.2:p.Leu446Pro	SL007423	Interleukin-11 receptor subunit alpha	Q14626	IL11RA	184
chr2:27508073	GCKR	chr2:27508073	1	1	rs1260326	4.11e-10	-0.054	34.132	T	C	missense_variant	NP_001477.2:p.Leu446Pro	SL008432	Serpin B13	Q9UIV8	SERPINB13	184
chr2:27508073	GCKR	chr2:27508073	1	1	rs1260326	3.36e-10	0.053	34.132	T	C	missense_variant	NP_001477.2:p.Leu446Pro	SL015073	Melanoregulin	Q8N565	MREG	184
chr2:27508073	GCKR	chr2:27508073	1	1	rs1260326	7.56e-10	0.055	34.132	T	C	missense_variant	NP_001477.2:p.Leu446Pro	SL005699	Apolipoprotein L1	O14791	APOL1	184
chr2:27508073	GCKR	chr2:27508073	1	1	rs1260326	6.12e-15	-0.068	34.132	T	C	missense_variant	NP_001477.2:p.Leu446Pro	SL018998	MANSC domain-containing protein 1	Q9H8J5	MANSC1	184
chr2:27508073	GCKR	chr2:27526125	0.904572	1	rs11336847,rs397872078	4.48e-16	0.072	33.624	AT	A	downstream_gene_variant	.	SL018682	DCN1-like protein 5	Q9BTE7	DCUN1D5	184
chr2:27508073	GCKR	chr2:27508073	1	1	rs1260326	1.75e-10	-0.055	34.132	T	C	missense_variant	NP_001477.2:p.Leu446Pro	SL018710	Voltage-dependent calcium channel subunit alpha-2/delta-3	Q8IZS8	CACNA2D3	184
chr2:27508073	GCKR	chr2:27518370	0.937942	1	rs780094	4.88e-10	-0.054	33.917	T	C	intron_variant	NM_001486.3:c.1423-418T>C	SL019123	Immunoglobulin superfamily DCC subclass member 4	Q8TDY8	IGDCC4	184
chr2:27508073	GCKR	chr2:27508073	1	1	rs1260326	3.17e-14	0.066	34.132	T	C	missense_variant	NP_001477.2:p.Leu446Pro	SL019158	Tryptophan 2,3-dioxygenase	P48775	TDO2	184
chr2:27508073	GCKR	chr2:27508073	1	1	rs1260326	7.85e-14	-0.066	34.132	T	C	missense_variant	NP_001477.2:p.Leu446Pro	SL005356	Neuropeptide W	Q8N729	NPW	184
chr2:27508073	GCKR	chr2:27508073	1	1	rs1260326	5.46e-11	-0.057	34.132	T	C	missense_variant	NP_001477.2:p.Leu446Pro	SL018330	Ecto-ADP-ribosyltransferase 3	Q13508	ART3	184
chr2:27508073	GCKR	chr2:27508073	1	1	rs1260326	1.69e-19	-0.08	34.132	T	C	missense_variant	NP_001477.2:p.Leu446Pro	SL009074	Neurotrimin	Q9P121	NTM	184
chr2:27508073	GCKR	chr2:27508073	1	1	rs1260326	1.26e-14	-0.067	34.132	T	C	missense_variant	NP_001477.2:p.Leu446Pro	SL000592	Metalloproteinase inhibitor 2	P16035	TIMP2	184
chr2:27508073	GCKR	chr2:27508073	1	1	rs1260326	2.23e-09	0.052	34.132	T	C	missense_variant	NP_001477.2:p.Leu446Pro	SL015300	Transmembrane protein 9	Q9P0T7	TMEM9	184
chr2:27508073	GCKR	chr2:27508073	1	1	rs1260326	4.34e-08	-0.048	34.132	T	C	missense_variant	NP_001477.2:p.Leu446Pro	SL001800	Tumor necrosis factor receptor superfamily member 1B	P20333	TNFRSF1B	184
chr2:27508073	GCKR	chr2:27508073	1	1	rs1260326	6.05e-13	-0.063	34.132	T	C	missense_variant	NP_001477.2:p.Leu446Pro	SL000466	Insulin-like growth factor-binding protein 2	P18065	IGFBP2	184
chr2:27508073	GCKR	chr2:27375230	0.958594	1	rs4665972	4.77e-20	0.079	33.903	T	C	upstream_gene_variant	.,.,.,.,.	SL003846	Group XIIB secretory phospholipase A2-like protein	Q9BX93	PLA2G12B	184
chr2:27508073	GCKR	chr2:27508073	1	1	rs1260326	1.59e-14	-0.067	34.132	T	C	missense_variant	NP_001477.2:p.Leu446Pro	SL000124	72 kDa type IV collagenase	P08253	MMP2	184
chr2:27508073	GCKR	chr2:27508073	1	1	rs1260326	2.85e-19	0.078	34.132	T	C	missense_variant	NP_001477.2:p.Leu446Pro	SL018700	Transmembrane and coiled-coil domains protein 3	Q9ULS5	TMCC3	184
chr2:27508073	GCKR	chr2:27508073	1	1	rs1260326	1.38e-15	0.07	34.132	T	C	missense_variant	NP_001477.2:p.Leu446Pro	SL015989	C4b-binding protein alpha chain	P04003	C4BPA	184
chr2:27508073	GCKR	chr2:27508073	1	1	rs1260326	1.38e-13	-0.064	34.132	T	C	missense_variant	NP_001477.2:p.Leu446Pro	SL008677	Protein delta homolog 2	Q6UY11	DLK2	184
chr20:17615510	RRBP1	chr20:17616886	0.873536	1	rs2236252	6.06e-10	-0.066	17.947	T	C	intron_variant	NM_001042576.1:c.2461-47G>A,NM_004587.2:c.2461-47G>A	SL004362	Stem cell growth factor-beta	Q9Y240	CLEC11A	2
chr20:17615510	RRBP1	chr20:17615510	1	1	rs1132274	7.52e-09	-0.064	16.095	A	C	missense_variant	NP_001036041.1:p.Arg891Leu,NP_004578.2:p.Arg891Leu	SL004363	Stem cell growth factor-alpha	Q9Y240	CLEC11A	2
chr22:37066896	TMPRSS6	chr22:37066896	1	1	rs855791	9.55e-13	0.06	40.607	A	G	missense_variant	NP_001275930.1:p.Val727Ala,NP_705837.1:p.Val736Ala,NP_001275929.1:p.Val749Ala	SL004536	Hepcidin	P81172	HAMP	7
chr22:37066896	TMPRSS6	chr22:37066896	1	1	rs855791	1.57e-15	0.066	40.607	A	G	missense_variant	NP_001275930.1:p.Val727Ala,NP_705837.1:p.Val736Ala,NP_001275929.1:p.Val749Ala	SL000408	Erythropoietin	P01588	EPO	7
chr22:37066896	TMPRSS6	chr22:37066896	1	1	rs855791	1.72e-52	0.127	40.607	A	G	missense_variant	NP_001275930.1:p.Val727Ala,NP_705837.1:p.Val736Ala,NP_001275929.1:p.Val749Ala	SL000600	Transferrin receptor protein 1	P02786	TFRC	7
chr22:37066896	TMPRSS6	chr22:37066896	1	1	rs855791	3.18e-37	-0.106	40.607	A	G	missense_variant	NP_001275930.1:p.Val727Ala,NP_705837.1:p.Val736Ala,NP_001275929.1:p.Val749Ala	SL020919	Oxygen-dependent coproporphyrinogen-III oxidase, mitochondrial	P36551	CPOX	7
chr22:37066896	TMPRSS6	chr22:37066896	1	1	rs855791	4.6e-15	0.064	40.607	A	G	missense_variant	NP_001275930.1:p.Val727Ala,NP_705837.1:p.Val736Ala,NP_001275929.1:p.Val749Ala	SL018325	N-acetylated-alpha-linked acidic dipeptidase 2	Q9Y3Q0	NAALAD2	7
chr22:37066896	TMPRSS6	chr22:37074564	0.837151	1	rs2072860	1.88e-12	-0.057	42.57	G	A	intron_variant	NM_001289001.1:c.1441+46C>T,NM_001289000.1:c.1441+46C>T,NM_153609.3:c.1468+46C>T	SL010978	Porphobilinogen deaminase	P08397	HMBS	7
chr22:37066896	TMPRSS6	chr22:37073551	0.837926	1	rs4820268	3.41e-09	0.049	42.555	G	A	synonymous_variant	NP_001275930.1:p.Asp512%3D,NP_705837.1:p.Asp521%3D,NP_001275929.1:p.Asp512%3D	SL000600	Transferrin receptor protein 1	P02786	TFRC	7
chr3:52502023	STAB1	chr3:52453691	1	1	rs755311342	4.34e-10	0.532	0.232	A	G	upstream_gene_variant	.,.,.	SL012788	Hedgehog-interacting protein	Q96QV1	HHIP	13
chr3:52502023	STAB1	chr3:52288507	1	1	rs771821421	8.64e-19	0.799	0.232	A	G	intron_variant	NM_001144951.1:c.-40+631G>A,NM_145262.3:c.-40+631G>A	SL004258	Adiponectin	Q15848	ADIPOQ	13
chr3:52502023	STAB1	chr3:52502023	1	1	rs762752083	5.67e-13	0.606	0.233	T	G	stop_gained	NP_055951.2:p.Glu117Ter	SL010458	Endothelial cell-specific molecule 1	Q9NQ30	ESM1	13
chr3:52502023	STAB1	chr3:52288507	1	1	rs771821421	1.54e-31	1.009	0.232	A	G	intron_variant	NM_001144951.1:c.-40+631G>A,NM_145262.3:c.-40+631G>A	SL000124	72 kDa type IV collagenase	P08253	MMP2	13
chr3:52502023	STAB1	chr3:52502023	1	1	rs762752083	2.13e-51	1.305	0.233	T	G	stop_gained	NP_055951.2:p.Glu117Ter	SL008574	Osteomodulin	Q99983	OMD	13
chr3:52502023	STAB1	chr3:52288507	1	1	rs771821421	1.18e-86	1.713	0.232	A	G	intron_variant	NM_001144951.1:c.-40+631G>A,NM_145262.3:c.-40+631G>A	SL002084	Microfibril-associated glycoprotein 4	P55083	MFAP4	13
chr3:52502023	STAB1	chr3:52502023	1	1	rs762752083	7.79e-09	0.493	0.233	T	G	stop_gained	NP_055951.2:p.Glu117Ter	SL012800	Cell growth regulator with EF hand domain protein 1	Q99674	CGREF1	13
chr3:52502023	STAB1	chr3:52502023	1	1	rs762752083	7.94e-10	0.51	0.233	T	G	stop_gained	NP_055951.2:p.Glu117Ter	SL000017	von Willebrand factor	P04275	VWF	13
chr3:52502023	STAB1	chr3:52288507	1	1	rs771821421	2e-10	0.545	0.232	A	G	intron_variant	NM_001144951.1:c.-40+631G>A,NM_145262.3:c.-40+631G>A	SL011173	Argininosuccinate lyase	P04424	ASL	13
chr3:52502023	STAB1	chr3:52502023	1	1	rs762752083	2.52e-17	0.736	0.233	T	G	stop_gained	NP_055951.2:p.Glu117Ter	SL011179	Calpain-2 catalytic subunit	P17655	CAPN2	13
chr3:52502023	STAB1	chr3:52453691	1	1	rs755311342	1.88e-56	1.384	0.232	A	G	upstream_gene_variant	.,.,.	SL008437	Endosialin	Q9HCU0	CD248	13
chr3:52502023	STAB1	chr3:52502023	1	1	rs762752083	1.33e-08	0.485	0.233	T	G	stop_gained	NP_055951.2:p.Glu117Ter	SL000640	Nidogen-1	P14543	NID1	13
chr3:52502023	STAB1	chr3:52288507	1	1	rs771821421	1.51e-18	0.763	0.232	A	G	intron_variant	NM_001144951.1:c.-40+631G>A,NM_145262.3:c.-40+631G>A	SL007804	Biglycan	P21810	BGN	13
chr3:52502709	STAB1	chr3:52502709	1	1	rs750717575	1.99e-08	0.48	0.269	A	G	missense_variant	NP_055951.2:p.Gly189Ser	SL010391	WAP, Kazal, immunoglobulin, Kunitz and NTR domain-containing protein 2	Q8TEU8	WFIKKN2	1
chr4:3450618	HGFAC	chr4:3450618	1	1	rs59950280	1.26e-13	0.065	31.944	A	G	downstream_gene_variant	.,.	SL004514	N-acetylmuramoyl-L-alanine amidase	Q96PD5	PGLYRP2	1
chr6:135081201	MYB	chr6:135106679	0.954191	1	rs9402686	1.2e-112	0.203	27.859	A	G	intergenic_variant	.,.	SL000408	Erythropoietin	P01588	EPO	14
chr6:135081201	MYB	chr6:135090090	0.997888	1	rs9376090	4.21e-10	-0.058	26.952	C	T	intergenic_variant	.	SL020919	Oxygen-dependent coproporphyrinogen-III oxidase, mitochondrial	P36551	CPOX	14
chr6:135081201	MYB	chr6:135106021	0.952814	1	rs9389269	2.29e-16	0.065	27.891	C	T	intergenic_variant	.,.	SL010470	Semaphorin-3E	O15041	SEMA3E	14
chr6:135081201	MYB	chr6:135105435	0.952728	1	rs4895441	3.3e-11	-0.059	27.892	G	A	intergenic_variant	.,.	SL008080	Flavin reductase (NADPH)	P30043	BLVRB	14
chr6:135081201	MYB	chr6:135097494	0.994868	1	rs371998411,rs66650371	9.62e-11	0.059	27.019	T	!	regulatory_region_variant	.	SL010978	Porphobilinogen deaminase	P08397	HMBS	14
chr6:135081201	MYB	chr6:135103041	0.933746	1	rs35959442	1.13e-09	0.056	28.303	G	C	intergenic_variant	.,.	SL018435	Platelet endothelial aggregation receptor 1	Q5VY43	PEAR1	14
chr6:135081201	MYB	chr6:135081201	1	1	rs9399136	6.87e-16	-0.074	26.917	C	T	regulatory_region_variant	.	SL010856	CB1 cannabinoid receptor-interacting protein 1	Q96F85	CNRIP1	14
chr6:135081201	MYB	chr6:135101158	0.933492	1	rs11759553	2.16e-20	0.084	28.305	T	A	intergenic_variant	.	SL006460	Platelet glycoprotein Ib alpha chain	P07359	GP1BA	14
chr6:135081201	MYB	chr6:135105435	0.952728	1	rs4895441	6.61e-13	-0.064	27.892	G	A	intergenic_variant	.,.	SL004866	Carbonic anhydrase 1	P00915	CA1	14
chr6:135081201	MYB	chr6:135097778	0.986249	1	rs7776054	1.28e-26	0.098	27.214	G	A	intergenic_variant	.	SL012736	BPI fold-containing family B member 1	Q8TDL5	BPIFB1	14
chr6:135081201	MYB	chr6:135097778	0.986249	1	rs7776054	4.05e-12	-0.064	27.214	G	A	intergenic_variant	.	SL004827	Protein S100-A6	P06703	S100A6	14
chr6:135081201	MYB	chr6:135106679	0.954191	1	rs9402686	2.09e-14	0.069	27.859	A	G	intergenic_variant	.,.	SL004482	Endoglin	P17813	ENG	14
chr6:135081201	MYB	chr6:135097778	0.986249	1	rs7776054	1.71e-18	-0.08	27.214	G	A	intergenic_variant	.	SL019686	Platelet-activating factor acetylhydrolase IB subunit gamma	Q15102	PAFAH1B3	14
chr6:135081201	MYB	chr6:135110502	0.809599	1	rs9494142	1.34e-09	0.057	25.008	C	T	regulatory_region_variant	.	SL007199	Macrosialin	P34810	CD68	14
chr6:26092913	HFE	chr6:25878620	0.92768	1	rs55925606	2.82e-20	-0.153	6.527	G	A	upstream_gene_variant	.,.	SL004536	Hepcidin	P81172	HAMP	6
chr6:26092913	HFE	chr6:25715429	0.884903	1	rs116009877	5.81e-12	-0.113	6.469	A	G	intergenic_variant	.	SL019787	Arfaptin-2	P53365	ARFIP2	6
chr6:26092913	HFE	chr6:26123274	0.989185	1	rs115740542	8.18e-56	0.257	6.666	C	T	upstream_gene_variant	.	SL020919	Oxygen-dependent coproporphyrinogen-III oxidase, mitochondrial	P36551	CPOX	6
chr6:26092913	HFE	chr6:26072764	0.999714	1	rs144861591	7.82e-130	-0.388	6.714	T	C	intergenic_variant	.	SL018325	N-acetylated-alpha-linked acidic dipeptidase 2	Q9Y3Q0	NAALAD2	6
chr6:26092913	HFE	chr6:26072764	0.999714	1	rs144861591	3.12e-20	-0.152	6.714	T	C	intergenic_variant	.	SL007582	Neogenin	Q92859	NEO1	6
chr6:26092913	HFE	chr6:26092913	1	1	rs1800562	3.9e-08	0.084	6.713	A	G	missense_variant	NP_000401.1:p.Cys282Tyr,NP_620576.1:p.Cys194Tyr,NP_620573.1:p.Cys190Tyr,NP_620575.1:p.Cys268Tyr,NP_620577.1:p.Cys180Tyr,NP_620579.1:p.Cys102Tyr,NP_620572.1:p.Cys176Tyr,NP_620578.1:p.Cys259Tyr,NP_001287678.1:p.Cys282Tyr	SL012871	Chymotrypsin-like elastase family member 1	Q9UNI1	CELA1	6
chr7:100638347	TFR2	chr7:100638579	0.999357	1	rs9801017	1.67e-90	-0.173	35.142	G	A	upstream_gene_variant	.	SL009396	Collagen triple helix repeat-containing protein 1	Q96CG8	CTHRC1	3
chr7:100638347	TFR2	chr7:100638579	0.999357	1	rs9801017	5.08e-11	0.057	35.142	G	A	upstream_gene_variant	.	SL000600	Transferrin receptor protein 1	P02786	TFRC	3
chr7:100638347	TFR2	chr7:100638579	0.999357	1	rs9801017	2.14e-32	-0.1	35.142	G	A	upstream_gene_variant	.	SL007235	Killer cell immunoglobulin-like receptor 3DL1	P43629	KIR3DL1	3
chr7:50360747	IKZF1	chr7:50360747	1	1	rs12718598	3.56e-11	0.053	42.884	C	T	intron_variant	NM_001220768.2:c.161-15786T>C,NM_001220771.2:c.161-15786T>C,NM_001220770.2:c.161-21793T>C,NM_001291840.1:c.160+32990T>C,NM_006060.5:c.161-15786T>C,NM_001291843.1:c.161-30982T>C,NM_001291842.1:c.161-26598T>C,NM_001291845.1:c.161-7259T>C,NM_001291844.1:c.161-30982T>C,NM_001291841.1:c.161-26598T>C,NM_001291839.1:c.161-21793T>C,NM_001291837.1:c.161-15786T>C,NM_001220765.2:c.161-15786T>C,NM_001220767.…	SL004717	Protein-glutamine gamma-glutamyltransferase 2	P21980	TGM2	4
chr7:50360747	IKZF1	chr7:50360284	0.893091	1	rs6592965	8.17e-13	-0.06	40.057	A	G	intron_variant	NM_001291845.1:c.161-7722G>A,NM_001220767.2:c.161-22256G>A,NM_001220768.2:c.161-16249G>A,NM_001291842.1:c.161-27061G>A,NM_001291837.1:c.161-16249G>A,NM_001291839.1:c.161-22256G>A,NM_001220771.2:c.161-16249G>A,NM_001291841.1:c.161-27061G>A,NM_001291844.1:c.161-31445G>A,NM_001291838.1:c.161-22256G>A,NM_001291846.1:c.161-7722G>A,NM_001220770.2:c.161-22256G>A,NM_001291843.1:c.161-31445G>A,NM_00129184…	SL000600	Transferrin receptor protein 1	P02786	TFRC	4
chr7:50360747	IKZF1	chr7:50360284	0.893091	1	rs6592965	8.35e-15	-0.064	40.057	A	G	intron_variant	NM_001291845.1:c.161-7722G>A,NM_001220767.2:c.161-22256G>A,NM_001220768.2:c.161-16249G>A,NM_001291842.1:c.161-27061G>A,NM_001291837.1:c.161-16249G>A,NM_001291839.1:c.161-22256G>A,NM_001220771.2:c.161-16249G>A,NM_001291841.1:c.161-27061G>A,NM_001291844.1:c.161-31445G>A,NM_001291838.1:c.161-22256G>A,NM_001291846.1:c.161-7722G>A,NM_001220770.2:c.161-22256G>A,NM_001291843.1:c.161-31445G>A,NM_00129184…	SL005693	Aldo-keto reductase family 1 member C3	P42330	AKR1C3	4
chr7:50360747	IKZF1	chr7:50361744	0.975437	1	rs6976036	3.6e-12	0.058	43.486	C	T	intron_variant	NM_001291839.1:c.161-20796T>C,NM_001291845.1:c.161-6262T>C,NM_001291843.1:c.161-29985T>C,NM_001220771.2:c.161-14789T>C,NM_001220767.2:c.161-20796T>C,NM_001291840.1:c.160+33987T>C,NM_001220768.2:c.161-14789T>C,NM_001291837.1:c.161-14789T>C,NM_001291838.1:c.161-20796T>C,NM_001291842.1:c.161-25601T>C,NM_001291846.1:c.161-6262T>C,NM_001220770.2:c.161-20796T>C,NM_001291844.1:c.161-29985T>C,NM_00129184…	SL009203	Pyruvate kinase PKLR	P30613	PKLR	4
chr8:125478730	TRIB1	chr8:125469835	0.809059	1	rs2954021	2.38e-10	0.052	45.781	A	G	intergenic_variant	.	SL010469	Hemojuvelin	Q6ZVN8	HFE2	1
chr8:18415790	NAT2	chr8:18415125	0.999283	1	rs35570672	2.93e-10	-0.062	18.765	T	C	intergenic_variant	.	SL006517	Inter-alpha-trypsin inhibitor heavy chain H3	Q06033	ITIH3	2
chr8:18415790	NAT2	chr8:18415371	0.999403	1	rs1495741	1.99e-14	-0.077	18.772	G	A	intergenic_variant	.	SL003760	Retinoblastoma-like protein 2	Q08999	RBL2	2
chr8:23520397	SLC25A37	chr8:23520397	1	1	rs13253974	3.95e-13	-0.064	33.974	A	G	intergenic_variant	.	SL002648	Regenerating islet-derived protein 3-alpha	Q06141	REG3A	1
chr9:133264504	ABO	chr9:133264504	1	1	rs1165701892	6.49e-22	-0.099	19.499	G	GAAACTGCC	intron_variant	NM_020469.2:c.29-2337_29-2336insGGCAGTTT	SL012408	Cholecystokinin	P06307	CCK	51
chr9:133264504	ABO	chr9:133264504	1	1	rs1165701892	1.24e-58	-0.163	19.499	G	GAAACTGCC	intron_variant	NM_020469.2:c.29-2337_29-2336insGGCAGTTT	SL003177	Intercellular adhesion molecule 2	P13598	ICAM2	51
chr9:133264504	ABO	chr9:133264504	1	1	rs1165701892	2.99e-21	-0.098	19.499	G	GAAACTGCC	intron_variant	NM_020469.2:c.29-2337_29-2336insGGCAGTTT	SL013490	Brother of CDO	Q9BWV1	BOC	51
chr9:133264504	ABO	chr9:133264504	1	1	rs1165701892	8.32e-15	-0.08	19.499	G	GAAACTGCC	intron_variant	NM_020469.2:c.29-2337_29-2336insGGCAGTTT	SL008440	Calsyntenin-1	O94985	CLSTN1	51
chr9:133264504	ABO	chr9:133271182	0.999665	1	rs879055593	6.8e-67	0.177	19.499	T	C	intron_variant	NM_020469.2:c.28+3980A>G	SL017514	Carbohydrate sulfotransferase 12	Q9NRB3	CHST12	51
chr9:133264504	ABO	chr9:133271182	0.999665	1	rs879055593	5.31e-14	-0.077	19.499	T	C	intron_variant	NM_020469.2:c.28+3980A>G	SL000353	Chymotrypsinogen B	P17538	CTRB1	51
chr9:133264504	ABO	chr9:133264504	1	1	rs1165701892	4.98e-265	-0.356	19.499	G	GAAACTGCC	intron_variant	NM_020469.2:c.29-2337_29-2336insGGCAGTTT	SL007502	Carbohydrate sulfotransferase 15	Q7LFX5	CHST15	51
chr9:133264504	ABO	chr9:133264504	1	1	rs1165701892	3.13e-15	-0.081	19.499	G	GAAACTGCC	intron_variant	NM_020469.2:c.29-2337_29-2336insGGCAGTTT	SL005430	Secreted and transmembrane protein 1	Q8WVN6	SECTM1	51
chr9:133264504	ABO	chr9:133264504	1	1	rs1165701892	0	0.686	19.499	G	GAAACTGCC	intron_variant	NM_020469.2:c.29-2337_29-2336insGGCAGTTT	SL012769	Protein FAM3D	Q96BQ1	FAM3D	51
chr9:133264504	ABO	chr9:133271182	0.999665	1	rs879055593	9e-15	-0.08	19.499	T	C	intron_variant	NM_020469.2:c.28+3980A>G	SL003688	Semaphorin-3C	Q99985	SEMA3C	51
chr9:133264504	ABO	chr9:133264504	1	1	rs1165701892	6.88e-24	-0.108	19.499	G	GAAACTGCC	intron_variant	NM_020469.2:c.29-2337_29-2336insGGCAGTTT	SL000603	Trypsin-1	P07477	PRSS1	51
chr9:133264504	ABO	chr9:133264504	1	1	rs1165701892	1.48e-17	-0.086	19.499	G	GAAACTGCC	intron_variant	NM_020469.2:c.29-2337_29-2336insGGCAGTTT	SL004673	Cathepsin S	P25774	CTSS	51
chr9:133264504	ABO	chr9:133264504	1	1	rs1165701892	7.03e-14	-0.076	19.499	G	GAAACTGCC	intron_variant	NM_020469.2:c.29-2337_29-2336insGGCAGTTT	SL010464	Leucine-rich repeats and immunoglobulin-like domains protein 3	Q6UXM1	LRIG3	51
chr9:133264504	ABO	chr9:133264504	1	1	rs1165701892	1.82e-17	-0.087	19.499	G	GAAACTGCC	intron_variant	NM_020469.2:c.29-2337_29-2336insGGCAGTTT	SL012351	Procollagen-lysine,2-oxoglutarate 5-dioxygenase 2	O00469	PLOD2	51
chr9:133264504	ABO	chr9:133264504	1	1	rs1165701892	2.72e-14	-0.078	19.499	G	GAAACTGCC	intron_variant	NM_020469.2:c.29-2337_29-2336insGGCAGTTT	SL014090	VPS10 domain-containing receptor SorCS1	Q8WY21	SORCS1	51
chr9:133264504	ABO	chr9:133264504	1	1	rs1165701892	1.04e-24	-0.108	19.499	G	GAAACTGCC	intron_variant	NM_020469.2:c.29-2337_29-2336insGGCAGTTT	SL019369	N-acetylglucosamine-1-phosphodiester alpha-N-acetylglucosaminidase	Q9UK23	NAGPA	51
chr9:133264504	ABO	chr9:133264504	1	1	rs1165701892	0	-0.449	19.499	G	GAAACTGCC	intron_variant	NM_020469.2:c.29-2337_29-2336insGGCAGTTT	SL008898	Cadherin-17	Q12864	CDH17	51
chr9:133264504	ABO	chr9:133264504	1	1	rs1165701892	1.23e-241	-0.337	19.499	G	GAAACTGCC	intron_variant	NM_020469.2:c.29-2337_29-2336insGGCAGTTT	SL002514	Intestinal-type alkaline phosphatase	P09923	ALPI	51
chr9:133264504	ABO	chr9:133264504	1	1	rs1165701892	4.29e-10	-0.065	19.499	G	GAAACTGCC	intron_variant	NM_020469.2:c.29-2337_29-2336insGGCAGTTT	SL007957	Tripeptidyl-peptidase 1	O14773	TPP1	51
chr9:133264504	ABO	chr9:133271182	0.999665	1	rs879055593	5.42e-238	0.343	19.499	T	C	intron_variant	NM_020469.2:c.28+3980A>G	SL017110	C1GALT1-specific chaperone 1	Q96EU7	C1GALT1C1	51
chr9:133264504	ABO	chr9:133264504	1	1	rs1165701892	7.8e-17	-0.065	19.499	G	GAAACTGCC	intron_variant	NM_020469.2:c.29-2337_29-2336insGGCAGTTT	SL005155	Teratocarcinoma-derived growth factor 1	P13385	TDGF1	51
chr9:133264504	ABO	chr9:133264504	1	1	rs1165701892	1.17e-13	-0.073	19.499	G	GAAACTGCC	intron_variant	NM_020469.2:c.29-2337_29-2336insGGCAGTTT	SL008934	Beta-mannosidase	O00462	MANBA	51
chr9:133264504	ABO	chr9:133264504	1	1	rs1165701892	3.03e-15	-0.081	19.499	G	GAAACTGCC	intron_variant	NM_020469.2:c.29-2337_29-2336insGGCAGTTT	SL005165	Galectin-4	P56470	LGALS4	51
chr9:133264504	ABO	chr9:133264504	1	1	rs1165701892	1.31e-31	-0.121	19.499	G	GAAACTGCC	intron_variant	NM_020469.2:c.29-2337_29-2336insGGCAGTTT	SL015046	Amphoterin-induced protein 2	Q86SJ2	AMIGO2	51
chr9:133264504	ABO	chr9:133264504	1	1	rs1165701892	1.74e-11	-0.069	19.499	G	GAAACTGCC	intron_variant	NM_020469.2:c.29-2337_29-2336insGGCAGTTT	SL008692	Sialidase-1	Q99519	NEU1	51
chr9:133264504	ABO	chr9:133264504	1	1	rs1165701892	6.5e-17	-0.084	19.499	G	GAAACTGCC	intron_variant	NM_020469.2:c.29-2337_29-2336insGGCAGTTT	SL004647	Left-right determination factor 2	O00292	LEFTY2	51
chr9:133264504	ABO	chr9:133264504	1	1	rs1165701892	1.34e-48	-0.147	19.499	G	GAAACTGCC	intron_variant	NM_020469.2:c.29-2337_29-2336insGGCAGTTT	SL005393	Alpha-amylase 2B	P19961	AMY2B	51
chr9:133264504	ABO	chr9:133264504	1	1	rs1165701892	6.95e-10	-0.064	19.499	G	GAAACTGCC	intron_variant	NM_020469.2:c.29-2337_29-2336insGGCAGTTT	SL008909	Legumain	Q99538	LGMN	51
chr9:133264504	ABO	chr9:133264504	1	1	rs1165701892	0	0.509	19.499	G	GAAACTGCC	intron_variant	NM_020469.2:c.29-2337_29-2336insGGCAGTTT	SL018260	D-glucuronyl C5-epimerase	O94923	GLCE	51
chr9:133264504	ABO	chr9:133264504	1	1	rs1165701892	4.31e-11	-0.064	19.499	G	GAAACTGCC	intron_variant	NM_020469.2:c.29-2337_29-2336insGGCAGTTT	SL005114	Alpha-amylase 1	P04745	AMY1A	51
chr9:133264504	ABO	chr9:133264504	1	1	rs1165701892	9.18e-12	-0.069	19.499	G	GAAACTGCC	intron_variant	NM_020469.2:c.29-2337_29-2336insGGCAGTTT	SL014288	Cell surface glycoprotein CD200 receptor 1	Q8TD46	CD200R1	51
chr9:133264504	ABO	chr9:133264504	1	1	rs1165701892	7.24e-11	-0.07	19.499	G	GAAACTGCC	intron_variant	NM_020469.2:c.29-2337_29-2336insGGCAGTTT	SL012651	Inter-alpha-trypsin inhibitor heavy chain H5	Q86UX2	ITIH5	51
chr9:133264504	ABO	chr9:133264504	1	1	rs1165701892	2.19e-10	-0.065	19.499	G	GAAACTGCC	intron_variant	NM_020469.2:c.29-2337_29-2336insGGCAGTTT	SL015084	UDP-glucuronic acid decarboxylase 1	Q8NBZ7	UXS1	51
chr9:133264504	ABO	chr9:133264504	1	1	rs1165701892	4.41e-18	-0.089	19.499	G	GAAACTGCC	intron_variant	NM_020469.2:c.29-2337_29-2336insGGCAGTTT	SL008402	Ly6/PLAUR domain-containing protein 3	O95274	LYPD3	51
chr9:133264504	ABO	chr9:133271182	0.999665	1	rs879055593	2.55e-39	0.136	19.499	T	C	intron_variant	NM_020469.2:c.28+3980A>G	SL008831	Beta-1,4-galactosyltransferase 1	P15291	B4GALT1	51
chr9:133264504	ABO	chr9:133264504	1	1	rs1165701892	7.38e-14	-0.077	19.499	G	GAAACTGCC	intron_variant	NM_020469.2:c.29-2337_29-2336insGGCAGTTT	SL017424	V-type immunoglobulin domain-containing suppressor of T-cell activation	Q9H7M9	C10orf54	51
chr9:133264504	ABO	chr9:133264504	1	1	rs1165701892	7.38e-11	-0.066	19.499	G	GAAACTGCC	intron_variant	NM_020469.2:c.29-2337_29-2336insGGCAGTTT	SL018801	Butyrophilin-like protein 8	Q6UX41	BTNL8	51
chr9:133264504	ABO	chr9:133264504	1	1	rs1165701892	2.37e-11	-0.066	19.499	G	GAAACTGCC	intron_variant	NM_020469.2:c.29-2337_29-2336insGGCAGTTT	SL008353	Proenkephalin-A	P01210	PENK	51
chr9:133264504	ABO	chr9:133264504	1	1	rs1165701892	2.27e-23	-0.104	19.499	G	GAAACTGCC	intron_variant	NM_020469.2:c.29-2337_29-2336insGGCAGTTT	SL004475	Interferon alpha/beta receptor 1	P17181	IFNAR1	51
chr9:133264504	ABO	chr9:133264504	1	1	rs1165701892	5.32e-14	-0.077	19.499	G	GAAACTGCC	intron_variant	NM_020469.2:c.29-2337_29-2336insGGCAGTTT	SL018782	Neuroligin-2	Q8NFZ4	NLGN2	51
chr9:133264504	ABO	chr9:133264504	1	1	rs1165701892	1.81e-15	-0.08	19.499	G	GAAACTGCC	intron_variant	NM_020469.2:c.29-2337_29-2336insGGCAGTTT	SL018293	Protein FAM234B	A2RU67	KIAA1467	51
chr9:133264504	ABO	chr9:133264504	1	1	rs1165701892	5.81e-42	-0.136	19.499	G	GAAACTGCC	intron_variant	NM_020469.2:c.29-2337_29-2336insGGCAGTTT	SL008504	N-acetylglucosamine-6-sulfatase	P15586	GNS	51
chr9:133264504	ABO	chr9:133264504	1	1	rs1165701892	2.54e-27	-0.11	19.499	G	GAAACTGCC	intron_variant	NM_020469.2:c.29-2337_29-2336insGGCAGTTT	SL003190	C-C motif chemokine 15	Q16663	CCL15	51
chr9:133264504	ABO	chr9:133264504	1	1	rs1165701892	1.23e-108	-0.223	19.499	G	GAAACTGCC	intron_variant	NM_020469.2:c.29-2337_29-2336insGGCAGTTT	SL018368	Protein FAM177A1	Q8N128	FAM177A1	51
chr9:133264504	ABO	chr9:133271182	0.999665	1	rs879055593	4.97e-34	-0.125	19.499	T	C	intron_variant	NM_020469.2:c.28+3980A>G	SL003197	C-C motif chemokine 25	O15444	CCL25	51
chr9:133264504	ABO	chr9:133264504	1	1	rs1165701892	7.18e-12	-0.071	19.499	G	GAAACTGCC	intron_variant	NM_020469.2:c.29-2337_29-2336insGGCAGTTT	SL018697	Transmembrane protein 132B	Q14DG7	TMEM132B	51
chr9:133264504	ABO	chr9:133271182	0.999665	1	rs879055593	9.17e-40	0.135	19.499	T	C	intron_variant	NM_020469.2:c.28+3980A>G	SL019028	Beta-1,4-galactosyltransferase 2	O60909	B4GALT2	51
chr9:133264504	ABO	chr9:133271182	0.999665	1	rs879055593	2.92e-66	-0.173	19.499	T	C	intron_variant	NM_020469.2:c.28+3980A>G	SL005382	Pancreatic alpha-amylase	P04746	AMY2A	51
chr9:133264504	ABO	chr9:133264504	1	1	rs1165701892	4.76e-22	-0.1	19.499	G	GAAACTGCC	intron_variant	NM_020469.2:c.29-2337_29-2336insGGCAGTTT	SL009948	Plexin-B2	O15031	PLXNB2	51
chr9:133264504	ABO	chr9:133264504	1	1	rs1165701892	9.54e-11	-0.066	19.499	G	GAAACTGCC	intron_variant	NM_020469.2:c.29-2337_29-2336insGGCAGTTT	SL004652	Wnt inhibitory factor 1	Q9Y5W5	WIF1	51
chr9:133264504	ABO	chr9:133271182	0.999665	1	rs879055593	4.09e-23	-0.102	19.499	T	C	intron_variant	NM_020469.2:c.28+3980A>G	SL000600	Transferrin receptor protein 1	P02786	TFRC	51
chr9:33117967	B4GALT1	chr9:33117967	1	1	rs7865362	3.67e-26	0.091	34.624	T	C	intron_variant	NM_001497.3:c.837-1854G>A	SL009334	Folate receptor beta	P14207	FOLR2	3
chr9:33117967	B4GALT1	chr9:33117967	1	1	rs7865362	8.1e-29	0.097	34.624	T	C	intron_variant	NM_001497.3:c.837-1854G>A	SL004153	Macrophage colony-stimulating factor 1 receptor	P07333	CSF1R	3
chr9:33117967	B4GALT1	chr9:33117967	1	1	rs7865362	1.8e-61	0.145	34.624	T	C	intron_variant	NM_001497.3:c.837-1854G>A	SL008904	Lymphatic vessel endothelial hyaluronic acid receptor 1	Q9Y5Y7	LYVE1	3

[truncated: 9 more sheets: Supplementary Data 10, Supplementary Data 11, Supplementary Data 12, Supplementary Data 13, Supplementary Data 14, Supplementary Data 15, Supplementary Data 16, Supplementary Data 17, Supplementary Data 18]
